# Supplementary material for: Localized immune surveillance of primary melanoma in the skin deciphered through executable modeling
Source: Sci Adv. 2023 Apr 12;9(15):eadd1992. doi: 10.1126/sciadv.add1992 (PMC10096595; doi:10.1126/sciadv.add1992)
Supplement: Supplementary file 2 — Supplementary Data S1 [file sciadv.add1992_supplementary_data_s1.zip]

Archive with 2 entries (2 files):
- SupplementaryData1.xlsx
- __MACOSX/._SupplementaryData1.xlsx
