# Supplementary material for: Localized immune surveillance of primary melanoma in the skin deciphered through executable modeling
Source: Sci Adv. 2023 Apr 12;9(15):eadd1992. doi: 10.1126/sciadv.add1992 (PMC10096595; doi:10.1126/sciadv.add1992)
Supplement: Supplementary file 2 — Supplementary Data S1 [file sciadv.add1992_supplementary_data_s1.zip › SupplementaryData1.xlsx]

## Sheet: Sheet1
Number_of_perturbations	Background	Perturbation_A	Level_A	Perturbation_B	Level_B	Phenotype	Lower_bound	Upper_bound	Midpoint
double	healthy	4EBP1	0	a-MSH	0	Proliferation	0	0	0
double	healthy	4EBP1	0	a-MSH	0	Apoptosis	0	0	0
double	healthy	4EBP1	0	a-MSH	0	Survival_LC	1	1	1
double	healthy	4EBP1	0	a-MSH	0	Residency_LC	1	1	1
double	healthy	4EBP1	0	a-MSH	0	Proliferation_LC	1	1	1
double	healthy	4EBP1	0	a-MSH	2	Proliferation	0	0	0
double	healthy	4EBP1	0	a-MSH	2	Apoptosis	0	0	0
double	healthy	4EBP1	0	a-MSH	2	Survival_LC	1	1	1
double	healthy	4EBP1	0	a-MSH	2	Residency_LC	1	1	1
double	healthy	4EBP1	0	a-MSH	2	Proliferation_LC	1	1	1
double	healthy	4EBP1	0	AdhesionMolecules	0	Proliferation	0	0	0
double	healthy	4EBP1	0	AdhesionMolecules	0	Apoptosis	0	0	0
double	healthy	4EBP1	0	AdhesionMolecules	0	Survival_LC	1	1	1
double	healthy	4EBP1	0	AdhesionMolecules	0	Residency_LC	0	0	0
double	healthy	4EBP1	0	AdhesionMolecules	0	Proliferation_LC	1	1	1
double	healthy	4EBP1	0	AdhesionMolecules	2	Proliferation	0	0	0
double	healthy	4EBP1	0	AdhesionMolecules	2	Apoptosis	0	0	0
double	healthy	4EBP1	0	AdhesionMolecules	2	Survival_LC	1	1	1
double	healthy	4EBP1	0	AdhesionMolecules	2	Residency_LC	1	1	1
double	healthy	4EBP1	0	AdhesionMolecules	2	Proliferation_LC	1	1	1
double	healthy	4EBP1	0	AIF	0	Proliferation	0	0	0
double	healthy	4EBP1	0	AIF	0	Apoptosis	0	0	0
double	healthy	4EBP1	0	AIF	0	Survival_LC	1	1	1
double	healthy	4EBP1	0	AIF	0	Residency_LC	1	1	1
double	healthy	4EBP1	0	AIF	0	Proliferation_LC	1	1	1
double	healthy	4EBP1	0	AIF	2	Proliferation	0	0	0
double	healthy	4EBP1	0	AIF	2	Apoptosis	2	2	2
double	healthy	4EBP1	0	AIF	2	Survival_LC	1	1	1
double	healthy	4EBP1	0	AIF	2	Residency_LC	1	1	1
double	healthy	4EBP1	0	AIF	2	Proliferation_LC	1	1	1
double	healthy	4EBP1	0	Akt_LC	0	Proliferation	0	0	0
double	healthy	4EBP1	0	Akt_LC	0	Apoptosis	0	0	0
double	healthy	4EBP1	0	Akt_LC	0	Survival_LC	0	0	0
double	healthy	4EBP1	0	Akt_LC	0	Residency_LC	1	1	1
double	healthy	4EBP1	0	Akt_LC	0	Proliferation_LC	0	0	0
double	healthy	4EBP1	0	Akt_LC	2	Proliferation	0	0	0
double	healthy	4EBP1	0	Akt_LC	2	Apoptosis	0	0	0
double	healthy	4EBP1	0	Akt_LC	2	Survival_LC	2	2	2
double	healthy	4EBP1	0	Akt_LC	2	Residency_LC	1	1	1
double	healthy	4EBP1	0	Akt_LC	2	Proliferation_LC	2	2	2
double	healthy	4EBP1	0	APC	0	Proliferation	0	0	0
double	healthy	4EBP1	0	APC	0	Apoptosis	0	0	0
double	healthy	4EBP1	0	APC	0	Survival_LC	1	1	1
double	healthy	4EBP1	0	APC	0	Residency_LC	1	1	1
double	healthy	4EBP1	0	APC	0	Proliferation_LC	1	1	1
double	healthy	4EBP1	0	APC	2	Proliferation	0	0	0
double	healthy	4EBP1	0	APC	2	Apoptosis	0	0	0
double	healthy	4EBP1	0	APC	2	Survival_LC	1	1	1
double	healthy	4EBP1	0	APC	2	Residency_LC	1	1	1
double	healthy	4EBP1	0	APC	2	Proliferation_LC	1	1	1
double	healthy	4EBP1	0	Apoptosis	0	Proliferation	0	0	0
double	healthy	4EBP1	0	Apoptosis	0	Apoptosis	0	0	0
double	healthy	4EBP1	0	Apoptosis	0	Survival_LC	1	1	1
double	healthy	4EBP1	0	Apoptosis	0	Residency_LC	1	1	1
double	healthy	4EBP1	0	Apoptosis	0	Proliferation_LC	1	1	1
double	healthy	4EBP1	0	Apoptosis	4	Proliferation	0	0	0
double	healthy	4EBP1	0	Apoptosis	4	Apoptosis	4	4	4
double	healthy	4EBP1	0	Apoptosis	4	Survival_LC	1	1	1
double	healthy	4EBP1	0	Apoptosis	4	Residency_LC	1	1	1
double	healthy	4EBP1	0	Apoptosis	4	Proliferation_LC	1	1	1
double	healthy	4EBP1	0	AXIN	0	Proliferation	0	0	0
double	healthy	4EBP1	0	AXIN	0	Apoptosis	0	0	0
double	healthy	4EBP1	0	AXIN	0	Survival_LC	1	1	1
double	healthy	4EBP1	0	AXIN	0	Residency_LC	1	1	1
double	healthy	4EBP1	0	AXIN	0	Proliferation_LC	1	1	1
double	healthy	4EBP1	0	AXIN	2	Proliferation	0	0	0
double	healthy	4EBP1	0	AXIN	2	Apoptosis	0	0	0
double	healthy	4EBP1	0	AXIN	2	Survival_LC	1	1	1
double	healthy	4EBP1	0	AXIN	2	Residency_LC	1	1	1
double	healthy	4EBP1	0	AXIN	2	Proliferation_LC	1	1	1
double	healthy	4EBP1	0	AXIN_LC	0	Proliferation	0	0	0
double	healthy	4EBP1	0	AXIN_LC	0	Apoptosis	0	0	0
double	healthy	4EBP1	0	AXIN_LC	0	Survival_LC	1	1	1
double	healthy	4EBP1	0	AXIN_LC	0	Residency_LC	1	1	1
double	healthy	4EBP1	0	AXIN_LC	0	Proliferation_LC	2	2	2
double	healthy	4EBP1	0	AXIN_LC	2	Proliferation	0	0	0
double	healthy	4EBP1	0	AXIN_LC	2	Apoptosis	0	0	0
double	healthy	4EBP1	0	AXIN_LC	2	Survival_LC	1	1	1
double	healthy	4EBP1	0	AXIN_LC	2	Residency_LC	1	1	1
double	healthy	4EBP1	0	AXIN_LC	2	Proliferation_LC	0	0	0
double	healthy	4EBP1	0	Axl	0	Proliferation	0	0	0
double	healthy	4EBP1	0	Axl	0	Apoptosis	0	0	0
double	healthy	4EBP1	0	Axl	0	Survival_LC	1	1	1
double	healthy	4EBP1	0	Axl	0	Residency_LC	1	1	1
double	healthy	4EBP1	0	Axl	0	Proliferation_LC	1	1	1
double	healthy	4EBP1	0	Axl	2	Proliferation	0	0	0
double	healthy	4EBP1	0	Axl	2	Apoptosis	0	0	0
double	healthy	4EBP1	0	Axl	2	Survival_LC	2	2	2
double	healthy	4EBP1	0	Axl	2	Residency_LC	1	1	1
double	healthy	4EBP1	0	Axl	2	Proliferation_LC	2	2	2
double	healthy	4EBP1	0	B-catenin	0	Proliferation	0	0	0
double	healthy	4EBP1	0	B-catenin	0	Apoptosis	0	0	0
double	healthy	4EBP1	0	B-catenin	0	Survival_LC	1	1	1
double	healthy	4EBP1	0	B-catenin	0	Residency_LC	1	1	1
double	healthy	4EBP1	0	B-catenin	0	Proliferation_LC	1	1	1
double	healthy	4EBP1	0	B-catenin	2	Proliferation	0	0	0
double	healthy	4EBP1	0	B-catenin	2	Apoptosis	0	0	0
double	healthy	4EBP1	0	B-catenin	2	Survival_LC	1	1	1
double	healthy	4EBP1	0	B-catenin	2	Residency_LC	1	1	1
double	healthy	4EBP1	0	B-catenin	2	Proliferation_LC	1	1	1
double	healthy	4EBP1	0	B-catenin_LC	0	Proliferation	0	0	0
double	healthy	4EBP1	0	B-catenin_LC	0	Apoptosis	0	0	0
double	healthy	4EBP1	0	B-catenin_LC	0	Survival_LC	1	1	1
double	healthy	4EBP1	0	B-catenin_LC	0	Residency_LC	1	1	1
double	healthy	4EBP1	0	B-catenin_LC	0	Proliferation_LC	0	0	0
double	healthy	4EBP1	0	B-catenin_LC	2	Proliferation	0	0	0
double	healthy	4EBP1	0	B-catenin_LC	2	Apoptosis	0	0	0
double	healthy	4EBP1	0	B-catenin_LC	2	Survival_LC	1	1	1
double	healthy	4EBP1	0	B-catenin_LC	2	Residency_LC	1	1	1
double	healthy	4EBP1	0	B-catenin_LC	2	Proliferation_LC	2	2	2
double	healthy	4EBP1	0	BAD	0	Proliferation	0	0	0
double	healthy	4EBP1	0	BAD	0	Apoptosis	0	0	0
double	healthy	4EBP1	0	BAD	0	Survival_LC	1	1	1
double	healthy	4EBP1	0	BAD	0	Residency_LC	1	1	1
double	healthy	4EBP1	0	BAD	0	Proliferation_LC	1	1	1
double	healthy	4EBP1	0	BAD	2	Proliferation	0	0	0
double	healthy	4EBP1	0	BAD	2	Apoptosis	0	0	0
double	healthy	4EBP1	0	BAD	2	Survival_LC	1	1	1
double	healthy	4EBP1	0	BAD	2	Residency_LC	1	1	1
double	healthy	4EBP1	0	BAD	2	Proliferation_LC	1	1	1
double	healthy	4EBP1	0	BaxBak	0	Proliferation	0	0	0
double	healthy	4EBP1	0	BaxBak	0	Apoptosis	0	0	0
double	healthy	4EBP1	0	BaxBak	0	Survival_LC	1	1	1
double	healthy	4EBP1	0	BaxBak	0	Residency_LC	1	1	1
double	healthy	4EBP1	0	BaxBak	0	Proliferation_LC	1	1	1
double	healthy	4EBP1	0	BaxBak	2	Proliferation	0	0	0
double	healthy	4EBP1	0	BaxBak	2	Apoptosis	3	3	3
double	healthy	4EBP1	0	BaxBak	2	Survival_LC	1	1	1
double	healthy	4EBP1	0	BaxBak	2	Residency_LC	1	1	1
double	healthy	4EBP1	0	BaxBak	2	Proliferation_LC	1	1	1
double	healthy	4EBP1	0	Bcl-2	0	Proliferation	0	0	0
double	healthy	4EBP1	0	Bcl-2	0	Apoptosis	0	0	0
double	healthy	4EBP1	0	Bcl-2	0	Survival_LC	1	1	1
double	healthy	4EBP1	0	Bcl-2	0	Residency_LC	1	1	1
double	healthy	4EBP1	0	Bcl-2	0	Proliferation_LC	1	1	1
double	healthy	4EBP1	0	Bcl-2	2	Proliferation	0	0	0
double	healthy	4EBP1	0	Bcl-2	2	Apoptosis	0	0	0
double	healthy	4EBP1	0	Bcl-2	2	Survival_LC	1	1	1
double	healthy	4EBP1	0	Bcl-2	2	Residency_LC	1	1	1
double	healthy	4EBP1	0	Bcl-2	2	Proliferation_LC	1	1	1
double	healthy	4EBP1	0	BCL2A1	0	Proliferation	0	0	0
double	healthy	4EBP1	0	BCL2A1	0	Apoptosis	0	0	0
double	healthy	4EBP1	0	BCL2A1	0	Survival_LC	1	1	1
double	healthy	4EBP1	0	BCL2A1	0	Residency_LC	1	1	1
double	healthy	4EBP1	0	BCL2A1	0	Proliferation_LC	1	1	1
double	healthy	4EBP1	0	BCL2A1	2	Proliferation	0	0	0
double	healthy	4EBP1	0	BCL2A1	2	Apoptosis	0	0	0
double	healthy	4EBP1	0	BCL2A1	2	Survival_LC	1	1	1
double	healthy	4EBP1	0	BCL2A1	2	Residency_LC	1	1	1
double	healthy	4EBP1	0	BCL2A1	2	Proliferation_LC	1	1	1
double	healthy	4EBP1	0	BIM	0	Proliferation	0	0	0
double	healthy	4EBP1	0	BIM	0	Apoptosis	0	0	0
double	healthy	4EBP1	0	BIM	0	Survival_LC	1	1	1
double	healthy	4EBP1	0	BIM	0	Residency_LC	1	1	1
double	healthy	4EBP1	0	BIM	0	Proliferation_LC	1	1	1
double	healthy	4EBP1	0	BIM	2	Proliferation	0	0	0
double	healthy	4EBP1	0	BIM	2	Apoptosis	0	0	0
double	healthy	4EBP1	0	BIM	2	Survival_LC	1	1	1
double	healthy	4EBP1	0	BIM	2	Residency_LC	1	1	1
double	healthy	4EBP1	0	BIM	2	Proliferation_LC	1	1	1
double	healthy	4EBP1	0	BRAFamplification	0	Proliferation	0	0	0
double	healthy	4EBP1	0	BRAFamplification	0	Apoptosis	0	0	0
double	healthy	4EBP1	0	BRAFamplification	0	Survival_LC	1	1	1
double	healthy	4EBP1	0	BRAFamplification	0	Residency_LC	1	1	1
double	healthy	4EBP1	0	BRAFamplification	0	Proliferation_LC	1	1	1
double	healthy	4EBP1	0	BRAFamplification	2	Proliferation	0	0	0
double	healthy	4EBP1	0	BRAFamplification	2	Apoptosis	0	0	0
double	healthy	4EBP1	0	BRAFamplification	2	Survival_LC	1	1	1
double	healthy	4EBP1	0	BRAFamplification	2	Residency_LC	1	1	1
double	healthy	4EBP1	0	BRAFamplification	2	Proliferation_LC	1	1	1
double	healthy	4EBP1	0	BRAFi	0	Proliferation	0	0	0
double	healthy	4EBP1	0	BRAFi	0	Apoptosis	0	0	0
double	healthy	4EBP1	0	BRAFi	0	Survival_LC	1	1	1
double	healthy	4EBP1	0	BRAFi	0	Residency_LC	1	1	1
double	healthy	4EBP1	0	BRAFi	0	Proliferation_LC	1	1	1
double	healthy	4EBP1	0	BRAFi	2	Proliferation	0	0	0
double	healthy	4EBP1	0	BRAFi	2	Apoptosis	0	0	0
double	healthy	4EBP1	0	BRAFi	2	Survival_LC	1	1	1
double	healthy	4EBP1	0	BRAFi	2	Residency_LC	1	1	1
double	healthy	4EBP1	0	BRAFi	2	Proliferation_LC	1	1	1
double	healthy	4EBP1	0	BRAFV600E	0	Proliferation	0	0	0
double	healthy	4EBP1	0	BRAFV600E	0	Apoptosis	0	0	0
double	healthy	4EBP1	0	BRAFV600E	0	Survival_LC	1	1	1
double	healthy	4EBP1	0	BRAFV600E	0	Residency_LC	1	1	1
double	healthy	4EBP1	0	BRAFV600E	0	Proliferation_LC	1	1	1
double	healthy	4EBP1	0	BRAFV600E	1	Proliferation	0	0	0
double	healthy	4EBP1	0	BRAFV600E	1	Apoptosis	0	0	0
double	healthy	4EBP1	0	BRAFV600E	1	Survival_LC	1	1	1
double	healthy	4EBP1	0	BRAFV600E	1	Residency_LC	1	1	1
double	healthy	4EBP1	0	BRAFV600E	1	Proliferation_LC	1	1	1
double	healthy	4EBP1	0	cAMP	0	Proliferation	0	0	0
double	healthy	4EBP1	0	cAMP	0	Apoptosis	0	0	0
double	healthy	4EBP1	0	cAMP	0	Survival_LC	1	1	1
double	healthy	4EBP1	0	cAMP	0	Residency_LC	1	1	1
double	healthy	4EBP1	0	cAMP	0	Proliferation_LC	1	1	1
double	healthy	4EBP1	0	cAMP	2	Proliferation	0	0	0
double	healthy	4EBP1	0	cAMP	2	Apoptosis	0	0	0
double	healthy	4EBP1	0	cAMP	2	Survival_LC	1	1	1
double	healthy	4EBP1	0	cAMP	2	Residency_LC	1	1	1
double	healthy	4EBP1	0	cAMP	2	Proliferation_LC	1	1	1
double	healthy	4EBP1	0	Caspase-3	0	Proliferation	0	0	0
double	healthy	4EBP1	0	Caspase-3	0	Apoptosis	0	0	0
double	healthy	4EBP1	0	Caspase-3	0	Survival_LC	1	1	1
double	healthy	4EBP1	0	Caspase-3	0	Residency_LC	1	1	1
double	healthy	4EBP1	0	Caspase-3	0	Proliferation_LC	1	1	1
double	healthy	4EBP1	0	Caspase-3	2	Proliferation	0	0	0
double	healthy	4EBP1	0	Caspase-3	2	Apoptosis	2	2	2
double	healthy	4EBP1	0	Caspase-3	2	Survival_LC	1	1	1
double	healthy	4EBP1	0	Caspase-3	2	Residency_LC	1	1	1
double	healthy	4EBP1	0	Caspase-3	2	Proliferation_LC	1	1	1
double	healthy	4EBP1	0	CBF-B	0	Proliferation	0	0	0
double	healthy	4EBP1	0	CBF-B	0	Apoptosis	0	0	0
double	healthy	4EBP1	0	CBF-B	0	Survival_LC	1	1	1
double	healthy	4EBP1	0	CBF-B	0	Residency_LC	0	0	0
double	healthy	4EBP1	0	CBF-B	0	Proliferation_LC	1	1	1
double	healthy	4EBP1	0	CBF-B	2	Proliferation	0	0	0
double	healthy	4EBP1	0	CBF-B	2	Apoptosis	0	0	0
double	healthy	4EBP1	0	CBF-B	2	Survival_LC	1	1	1
double	healthy	4EBP1	0	CBF-B	2	Residency_LC	1	1	1
double	healthy	4EBP1	0	CBF-B	2	Proliferation_LC	1	1	1
double	healthy	4EBP1	0	CDK4	0	Proliferation	0	0	0
double	healthy	4EBP1	0	CDK4	0	Apoptosis	0	0	0
double	healthy	4EBP1	0	CDK4	0	Survival_LC	1	1	1
double	healthy	4EBP1	0	CDK4	0	Residency_LC	1	1	1
double	healthy	4EBP1	0	CDK4	0	Proliferation_LC	1	1	1
double	healthy	4EBP1	0	CDK4	2	Proliferation	0	0	0
double	healthy	4EBP1	0	CDK4	2	Apoptosis	0	0	0
double	healthy	4EBP1	0	CDK4	2	Survival_LC	1	1	1
double	healthy	4EBP1	0	CDK4	2	Residency_LC	1	1	1
double	healthy	4EBP1	0	CDK4	2	Proliferation_LC	1	1	1
double	healthy	4EBP1	0	CDKN2AB	0	Proliferation	0	0	0
double	healthy	4EBP1	0	CDKN2AB	0	Apoptosis	0	0	0
double	healthy	4EBP1	0	CDKN2AB	0	Survival_LC	1	1	1
double	healthy	4EBP1	0	CDKN2AB	0	Residency_LC	1	1	1
double	healthy	4EBP1	0	CDKN2AB	0	Proliferation_LC	1	1	1
double	healthy	4EBP1	0	CDKN2AB	1	Proliferation	0	0	0
double	healthy	4EBP1	0	CDKN2AB	1	Apoptosis	0	0	0
double	healthy	4EBP1	0	CDKN2AB	1	Survival_LC	1	1	1
double	healthy	4EBP1	0	CDKN2AB	1	Residency_LC	1	1	1
double	healthy	4EBP1	0	CDKN2AB	1	Proliferation_LC	1	1	1
double	healthy	4EBP1	0	CellCellContact	0	Proliferation	0	0	0
double	healthy	4EBP1	0	CellCellContact	0	Apoptosis	0	0	0
double	healthy	4EBP1	0	CellCellContact	0	Survival_LC	1	1	1
double	healthy	4EBP1	0	CellCellContact	0	Residency_LC	1	1	1
double	healthy	4EBP1	0	CellCellContact	0	Proliferation_LC	1	1	1
double	healthy	4EBP1	0	CellCellContact	1	Proliferation	0	0	0
double	healthy	4EBP1	0	CellCellContact	1	Apoptosis	0	0	0
double	healthy	4EBP1	0	CellCellContact	1	Survival_LC	1	1	1
double	healthy	4EBP1	0	CellCellContact	1	Residency_LC	1	1	1
double	healthy	4EBP1	0	CellCellContact	1	Proliferation_LC	1	1	1
double	healthy	4EBP1	0	cJUN	0	Proliferation	0	0	0
double	healthy	4EBP1	0	cJUN	0	Apoptosis	0	0	0
double	healthy	4EBP1	0	cJUN	0	Survival_LC	1	1	1
double	healthy	4EBP1	0	cJUN	0	Residency_LC	1	1	1
double	healthy	4EBP1	0	cJUN	0	Proliferation_LC	1	1	1
double	healthy	4EBP1	0	cJUN	2	Proliferation	1	1	1
double	healthy	4EBP1	0	cJUN	2	Apoptosis	0	0	0
double	healthy	4EBP1	0	cJUN	2	Survival_LC	1	1	1
double	healthy	4EBP1	0	cJUN	2	Residency_LC	0	0	0
double	healthy	4EBP1	0	cJUN	2	Proliferation_LC	2	2	2
double	healthy	4EBP1	0	CRAF	0	Proliferation	0	0	0
double	healthy	4EBP1	0	CRAF	0	Apoptosis	0	0	0
double	healthy	4EBP1	0	CRAF	0	Survival_LC	1	1	1
double	healthy	4EBP1	0	CRAF	0	Residency_LC	1	1	1
double	healthy	4EBP1	0	CRAF	0	Proliferation_LC	1	1	1
double	healthy	4EBP1	0	CRAF	6	Proliferation	0	0	0
double	healthy	4EBP1	0	CRAF	6	Apoptosis	2	2	2
double	healthy	4EBP1	0	CRAF	6	Survival_LC	2	2	2
double	healthy	4EBP1	0	CRAF	6	Residency_LC	2	2	2
double	healthy	4EBP1	0	CRAF	6	Proliferation_LC	0	0	0
double	healthy	4EBP1	0	CREB	0	Proliferation	0	0	0
double	healthy	4EBP1	0	CREB	0	Apoptosis	0	0	0
double	healthy	4EBP1	0	CREB	0	Survival_LC	1	1	1
double	healthy	4EBP1	0	CREB	0	Residency_LC	1	1	1
double	healthy	4EBP1	0	CREB	0	Proliferation_LC	1	1	1
double	healthy	4EBP1	0	CREB	2	Proliferation	0	0	0
double	healthy	4EBP1	0	CREB	2	Apoptosis	0	0	0
double	healthy	4EBP1	0	CREB	2	Survival_LC	1	1	1
double	healthy	4EBP1	0	CREB	2	Residency_LC	1	1	1
double	healthy	4EBP1	0	CREB	2	Proliferation_LC	1	1	1
double	healthy	4EBP1	0	CSF1	0	Proliferation	0	0	0
double	healthy	4EBP1	0	CSF1	0	Apoptosis	0	0	0
double	healthy	4EBP1	0	CSF1	0	Survival_LC	1	1	1
double	healthy	4EBP1	0	CSF1	0	Residency_LC	1	1	1
double	healthy	4EBP1	0	CSF1	0	Proliferation_LC	1	1	1
double	healthy	4EBP1	0	CSF1	2	Proliferation	0	0	0
double	healthy	4EBP1	0	CSF1	2	Apoptosis	0	0	0
double	healthy	4EBP1	0	CSF1	2	Survival_LC	2	2	2
double	healthy	4EBP1	0	CSF1	2	Residency_LC	1	1	1
double	healthy	4EBP1	0	CSF1	2	Proliferation_LC	2	2	2
double	healthy	4EBP1	0	CSF1R	0	Proliferation	0	0	0
double	healthy	4EBP1	0	CSF1R	0	Apoptosis	0	0	0
double	healthy	4EBP1	0	CSF1R	0	Survival_LC	0	0	0
double	healthy	4EBP1	0	CSF1R	0	Residency_LC	1	1	1
double	healthy	4EBP1	0	CSF1R	0	Proliferation_LC	0	0	0
double	healthy	4EBP1	0	CSF1R	2	Proliferation	0	0	0
double	healthy	4EBP1	0	CSF1R	2	Apoptosis	0	0	0
double	healthy	4EBP1	0	CSF1R	2	Survival_LC	2	2	2
double	healthy	4EBP1	0	CSF1R	2	Residency_LC	1	1	1
double	healthy	4EBP1	0	CSF1R	2	Proliferation_LC	2	2	2
double	healthy	4EBP1	0	CycD_CDK4	0	Proliferation	0	0	0
double	healthy	4EBP1	0	CycD_CDK4	0	Apoptosis	0	0	0
double	healthy	4EBP1	0	CycD_CDK4	0	Survival_LC	1	1	1
double	healthy	4EBP1	0	CycD_CDK4	0	Residency_LC	1	1	1
double	healthy	4EBP1	0	CycD_CDK4	0	Proliferation_LC	1	1	1
double	healthy	4EBP1	0	CycD_CDK4	4	Proliferation	4	4	4
double	healthy	4EBP1	0	CycD_CDK4	4	Apoptosis	0	0	0
double	healthy	4EBP1	0	CycD_CDK4	4	Survival_LC	1	1	1
double	healthy	4EBP1	0	CycD_CDK4	4	Residency_LC	1	1	1
double	healthy	4EBP1	0	CycD_CDK4	4	Proliferation_LC	1	1	1
double	healthy	4EBP1	0	DKK	0	Proliferation	0	0	0
double	healthy	4EBP1	0	DKK	0	Apoptosis	0	0	0
double	healthy	4EBP1	0	DKK	0	Survival_LC	1	1	1
double	healthy	4EBP1	0	DKK	0	Residency_LC	1	1	1
double	healthy	4EBP1	0	DKK	0	Proliferation_LC	2	2	2
double	healthy	4EBP1	0	DKK	2	Proliferation	0	0	0
double	healthy	4EBP1	0	DKK	2	Apoptosis	0	0	0
double	healthy	4EBP1	0	DKK	2	Survival_LC	1	1	1
double	healthy	4EBP1	0	DKK	2	Residency_LC	1	1	1
double	healthy	4EBP1	0	DKK	2	Proliferation_LC	0	0	0
double	healthy	4EBP1	0	E-cadherin	0	Proliferation	0	0	0
double	healthy	4EBP1	0	E-cadherin	0	Apoptosis	0	0	0
double	healthy	4EBP1	0	E-cadherin	0	Survival_LC	1	1	1
double	healthy	4EBP1	0	E-cadherin	0	Residency_LC	0	0	0
double	healthy	4EBP1	0	E-cadherin	0	Proliferation_LC	2	2	2
double	healthy	4EBP1	0	E-cadherin	2	Proliferation	0	0	0
double	healthy	4EBP1	0	E-cadherin	2	Apoptosis	0	0	0
double	healthy	4EBP1	0	E-cadherin	2	Survival_LC	1	1	1
double	healthy	4EBP1	0	E-cadherin	2	Residency_LC	1	1	1
double	healthy	4EBP1	0	E-cadherin	2	Proliferation_LC	0	0	0
double	healthy	4EBP1	0	ERK_LC	0	Proliferation	0	0	0
double	healthy	4EBP1	0	ERK_LC	0	Apoptosis	0	0	0
double	healthy	4EBP1	0	ERK_LC	0	Survival_LC	0	0	0
double	healthy	4EBP1	0	ERK_LC	0	Residency_LC	1	1	1
double	healthy	4EBP1	0	ERK_LC	0	Proliferation_LC	0	0	0
double	healthy	4EBP1	0	ERK_LC	2	Proliferation	0	0	0
double	healthy	4EBP1	0	ERK_LC	2	Apoptosis	0	0	0
double	healthy	4EBP1	0	ERK_LC	2	Survival_LC	1	1	1
double	healthy	4EBP1	0	ERK_LC	2	Residency_LC	1	1	1
double	healthy	4EBP1	0	ERK_LC	2	Proliferation_LC	1	1	1
double	healthy	4EBP1	0	ERKi	0	Proliferation	0	0	0
double	healthy	4EBP1	0	ERKi	0	Apoptosis	0	0	0
double	healthy	4EBP1	0	ERKi	0	Survival_LC	1	1	1
double	healthy	4EBP1	0	ERKi	0	Residency_LC	1	1	1
double	healthy	4EBP1	0	ERKi	0	Proliferation_LC	1	1	1
double	healthy	4EBP1	0	ERKi	2	Proliferation	0	0	0
double	healthy	4EBP1	0	ERKi	2	Apoptosis	0	0	0
double	healthy	4EBP1	0	ERKi	2	Survival_LC	1	1	1
double	healthy	4EBP1	0	ERKi	2	Residency_LC	1	1	1
double	healthy	4EBP1	0	ERKi	2	Proliferation_LC	1	1	1
double	healthy	4EBP1	0	Ets1	0	Proliferation	0	0	0
double	healthy	4EBP1	0	Ets1	0	Apoptosis	0	0	0
double	healthy	4EBP1	0	Ets1	0	Survival_LC	1	1	1
double	healthy	4EBP1	0	Ets1	0	Residency_LC	1	1	1
double	healthy	4EBP1	0	Ets1	0	Proliferation_LC	1	1	1
double	healthy	4EBP1	0	Ets1	2	Proliferation	0	0	0
double	healthy	4EBP1	0	Ets1	2	Apoptosis	0	0	0
double	healthy	4EBP1	0	Ets1	2	Survival_LC	1	1	1
double	healthy	4EBP1	0	Ets1	2	Residency_LC	1	1	1
double	healthy	4EBP1	0	Ets1	2	Proliferation_LC	1	1	1
double	healthy	4EBP1	0	FAK	0	Proliferation	0	0	0
double	healthy	4EBP1	0	FAK	0	Apoptosis	0	0	0
double	healthy	4EBP1	0	FAK	0	Survival_LC	1	1	1
double	healthy	4EBP1	0	FAK	0	Residency_LC	1	1	1
double	healthy	4EBP1	0	FAK	0	Proliferation_LC	1	1	1
double	healthy	4EBP1	0	FAK	2	Proliferation	0	0	0
double	healthy	4EBP1	0	FAK	2	Apoptosis	0	0	0
double	healthy	4EBP1	0	FAK	2	Survival_LC	1	1	1
double	healthy	4EBP1	0	FAK	2	Residency_LC	1	1	1
double	healthy	4EBP1	0	FAK	2	Proliferation_LC	1	1	1
double	healthy	4EBP1	0	FRA1	0	Proliferation	0	0	0
double	healthy	4EBP1	0	FRA1	0	Apoptosis	0	0	0
double	healthy	4EBP1	0	FRA1	0	Survival_LC	1	1	1
double	healthy	4EBP1	0	FRA1	0	Residency_LC	1	1	1
double	healthy	4EBP1	0	FRA1	0	Proliferation_LC	1	1	1
double	healthy	4EBP1	0	FRA1	2	Proliferation	0	0	0
double	healthy	4EBP1	0	FRA1	2	Apoptosis	0	0	0
double	healthy	4EBP1	0	FRA1	2	Survival_LC	1	1	1
double	healthy	4EBP1	0	FRA1	2	Residency_LC	1	1	1
double	healthy	4EBP1	0	FRA1	2	Proliferation_LC	1	1	1
double	healthy	4EBP1	0	Frizzled	0	Proliferation	0	0	0
double	healthy	4EBP1	0	Frizzled	0	Apoptosis	0	0	0
double	healthy	4EBP1	0	Frizzled	0	Survival_LC	1	1	1
double	healthy	4EBP1	0	Frizzled	0	Residency_LC	1	1	1
double	healthy	4EBP1	0	Frizzled	0	Proliferation_LC	1	1	1
double	healthy	4EBP1	0	Frizzled	2	Proliferation	0	0	0
double	healthy	4EBP1	0	Frizzled	2	Apoptosis	0	0	0
double	healthy	4EBP1	0	Frizzled	2	Survival_LC	1	1	1
double	healthy	4EBP1	0	Frizzled	2	Residency_LC	1	1	1
double	healthy	4EBP1	0	Frizzled	2	Proliferation_LC	1	1	1
double	healthy	4EBP1	0	Frizzled_LC	0	Proliferation	0	0	0
double	healthy	4EBP1	0	Frizzled_LC	0	Apoptosis	0	0	0
double	healthy	4EBP1	0	Frizzled_LC	0	Survival_LC	1	1	1
double	healthy	4EBP1	0	Frizzled_LC	0	Residency_LC	1	1	1
double	healthy	4EBP1	0	Frizzled_LC	0	Proliferation_LC	0	0	0
double	healthy	4EBP1	0	Frizzled_LC	2	Proliferation	0	0	0
double	healthy	4EBP1	0	Frizzled_LC	2	Apoptosis	0	0	0
double	healthy	4EBP1	0	Frizzled_LC	2	Survival_LC	1	1	1
double	healthy	4EBP1	0	Frizzled_LC	2	Residency_LC	1	1	1
double	healthy	4EBP1	0	Frizzled_LC	2	Proliferation_LC	2	2	2
double	healthy	4EBP1	0	Gas6	0	Proliferation	0	0	0
double	healthy	4EBP1	0	Gas6	0	Apoptosis	0	0	0
double	healthy	4EBP1	0	Gas6	0	Survival_LC	1	1	1
double	healthy	4EBP1	0	Gas6	0	Residency_LC	1	1	1
double	healthy	4EBP1	0	Gas6	0	Proliferation_LC	1	1	1
double	healthy	4EBP1	0	Gas6	2	Proliferation	0	0	0
double	healthy	4EBP1	0	Gas6	2	Apoptosis	0	0	0
double	healthy	4EBP1	0	Gas6	2	Survival_LC	2	2	2
double	healthy	4EBP1	0	Gas6	2	Residency_LC	1	1	1
double	healthy	4EBP1	0	Gas6	2	Proliferation_LC	2	2	2
double	healthy	4EBP1	0	GF-RTK	0	Proliferation	0	0	0
double	healthy	4EBP1	0	GF-RTK	0	Apoptosis	0	0	0
double	healthy	4EBP1	0	GF-RTK	0	Survival_LC	1	1	1
double	healthy	4EBP1	0	GF-RTK	0	Residency_LC	1	1	1
double	healthy	4EBP1	0	GF-RTK	0	Proliferation_LC	1	1	1
double	healthy	4EBP1	0	GF-RTK	4	Proliferation	0	0	0
double	healthy	4EBP1	0	GF-RTK	4	Apoptosis	0	0	0
double	healthy	4EBP1	0	GF-RTK	4	Survival_LC	1	1	1
double	healthy	4EBP1	0	GF-RTK	4	Residency_LC	1	1	1
double	healthy	4EBP1	0	GF-RTK	4	Proliferation_LC	1	1	1
double	healthy	4EBP1	0	GF	0	Proliferation	0	0	0
double	healthy	4EBP1	0	GF	0	Apoptosis	0	0	0
double	healthy	4EBP1	0	GF	0	Survival_LC	1	1	1
double	healthy	4EBP1	0	GF	0	Residency_LC	1	1	1
double	healthy	4EBP1	0	GF	0	Proliferation_LC	1	1	1
double	healthy	4EBP1	0	GF	4	Proliferation	0	0	0
double	healthy	4EBP1	0	GF	4	Apoptosis	0	0	0
double	healthy	4EBP1	0	GF	4	Survival_LC	1	1	1
double	healthy	4EBP1	0	GF	4	Residency_LC	1	1	1
double	healthy	4EBP1	0	GF	4	Proliferation_LC	1	1	1
double	healthy	4EBP1	0	HRAS	0	Proliferation	0	0	0
double	healthy	4EBP1	0	HRAS	0	Apoptosis	0	0	0
double	healthy	4EBP1	0	HRAS	0	Survival_LC	1	1	1
double	healthy	4EBP1	0	HRAS	0	Residency_LC	1	1	1
double	healthy	4EBP1	0	HRAS	0	Proliferation_LC	1	1	1
double	healthy	4EBP1	0	HRAS	4	Proliferation	0	0	0
double	healthy	4EBP1	0	HRAS	4	Apoptosis	0	0	0
double	healthy	4EBP1	0	HRAS	4	Survival_LC	2	2	2
double	healthy	4EBP1	0	HRAS	4	Residency_LC	2	2	2
double	healthy	4EBP1	0	HRAS	4	Proliferation_LC	0	0	0
double	healthy	4EBP1	0	IAP	0	Proliferation	0	0	0
double	healthy	4EBP1	0	IAP	0	Apoptosis	0	0	0
double	healthy	4EBP1	0	IAP	0	Survival_LC	1	1	1
double	healthy	4EBP1	0	IAP	0	Residency_LC	1	1	1
double	healthy	4EBP1	0	IAP	0	Proliferation_LC	1	1	1
double	healthy	4EBP1	0	IAP	2	Proliferation	0	0	0
double	healthy	4EBP1	0	IAP	2	Apoptosis	0	0	0
double	healthy	4EBP1	0	IAP	2	Survival_LC	1	1	1
double	healthy	4EBP1	0	IAP	2	Residency_LC	1	1	1
double	healthy	4EBP1	0	IAP	2	Proliferation_LC	1	1	1
double	healthy	4EBP1	0	Id2	0	Proliferation	0	0	0
double	healthy	4EBP1	0	Id2	0	Apoptosis	0	0	0
double	healthy	4EBP1	0	Id2	0	Survival_LC	1	1	1
double	healthy	4EBP1	0	Id2	0	Residency_LC	1	1	1
double	healthy	4EBP1	0	Id2	0	Proliferation_LC	1	1	1
double	healthy	4EBP1	0	Id2	2	Proliferation	0	0	0
double	healthy	4EBP1	0	Id2	2	Apoptosis	0	0	0
double	healthy	4EBP1	0	Id2	2	Survival_LC	1	1	1
double	healthy	4EBP1	0	Id2	2	Residency_LC	1	1	1
double	healthy	4EBP1	0	Id2	2	Proliferation_LC	1	1	1
double	healthy	4EBP1	0	Id2_LC	0	Proliferation	0	0	0
double	healthy	4EBP1	0	Id2_LC	0	Apoptosis	0	0	0
double	healthy	4EBP1	0	Id2_LC	0	Survival_LC	1	1	1
double	healthy	4EBP1	0	Id2_LC	0	Residency_LC	0	0	0
double	healthy	4EBP1	0	Id2_LC	0	Proliferation_LC	1	1	1
double	healthy	4EBP1	0	Id2_LC	2	Proliferation	0	0	0
double	healthy	4EBP1	0	Id2_LC	2	Apoptosis	0	0	0
double	healthy	4EBP1	0	Id2_LC	2	Survival_LC	1	1	1
double	healthy	4EBP1	0	Id2_LC	2	Residency_LC	1	1	1
double	healthy	4EBP1	0	Id2_LC	2	Proliferation_LC	1	1	1
double	healthy	4EBP1	0	IKK	0	Proliferation	0	0	0
double	healthy	4EBP1	0	IKK	0	Apoptosis	0	0	0
double	healthy	4EBP1	0	IKK	0	Survival_LC	1	1	1
double	healthy	4EBP1	0	IKK	0	Residency_LC	1	1	1
double	healthy	4EBP1	0	IKK	0	Proliferation_LC	1	1	1
double	healthy	4EBP1	0	IKK	2	Proliferation	0	0	0
double	healthy	4EBP1	0	IKK	2	Apoptosis	0	0	0
double	healthy	4EBP1	0	IKK	2	Survival_LC	1	1	1
double	healthy	4EBP1	0	IKK	2	Residency_LC	1	1	1
double	healthy	4EBP1	0	IKK	2	Proliferation_LC	1	1	1
double	healthy	4EBP1	0	IL-18	0	Proliferation	0	0	0
double	healthy	4EBP1	0	IL-18	0	Apoptosis	0	0	0
double	healthy	4EBP1	0	IL-18	0	Survival_LC	1	1	1
double	healthy	4EBP1	0	IL-18	0	Residency_LC	1	1	1
double	healthy	4EBP1	0	IL-18	0	Proliferation_LC	1	1	1
double	healthy	4EBP1	0	IL-18	2	Proliferation	0	0	0
double	healthy	4EBP1	0	IL-18	2	Apoptosis	0	0	0
double	healthy	4EBP1	0	IL-18	2	Survival_LC	1	1	1
double	healthy	4EBP1	0	IL-18	2	Residency_LC	0	0	0
double	healthy	4EBP1	0	IL-18	2	Proliferation_LC	2	2	2
double	healthy	4EBP1	0	IL-1B	0	Proliferation	0	0	0
double	healthy	4EBP1	0	IL-1B	0	Apoptosis	0	0	0
double	healthy	4EBP1	0	IL-1B	0	Survival_LC	1	1	1
double	healthy	4EBP1	0	IL-1B	0	Residency_LC	1	1	1
double	healthy	4EBP1	0	IL-1B	0	Proliferation_LC	1	1	1
double	healthy	4EBP1	0	IL-1B	2	Proliferation	0	0	0
double	healthy	4EBP1	0	IL-1B	2	Apoptosis	0	0	0
double	healthy	4EBP1	0	IL-1B	2	Survival_LC	1	1	1
double	healthy	4EBP1	0	IL-1B	2	Residency_LC	0	0	0
double	healthy	4EBP1	0	IL-1B	2	Proliferation_LC	2	2	2
double	healthy	4EBP1	0	IL-1R	0	Proliferation	0	0	0
double	healthy	4EBP1	0	IL-1R	0	Apoptosis	0	0	0
double	healthy	4EBP1	0	IL-1R	0	Survival_LC	1	1	1
double	healthy	4EBP1	0	IL-1R	0	Residency_LC	1	1	1
double	healthy	4EBP1	0	IL-1R	0	Proliferation_LC	1	1	1
double	healthy	4EBP1	0	IL-1R	2	Proliferation	0	0	0
double	healthy	4EBP1	0	IL-1R	2	Apoptosis	0	0	0
double	healthy	4EBP1	0	IL-1R	2	Survival_LC	1	1	1
double	healthy	4EBP1	0	IL-1R	2	Residency_LC	0	0	0
double	healthy	4EBP1	0	IL-1R	2	Proliferation_LC	2	2	2
double	healthy	4EBP1	0	IL-34	0	Proliferation	0	0	0
double	healthy	4EBP1	0	IL-34	0	Apoptosis	0	0	0
double	healthy	4EBP1	0	IL-34	0	Survival_LC	0	0	0
double	healthy	4EBP1	0	IL-34	0	Residency_LC	1	1	1
double	healthy	4EBP1	0	IL-34	0	Proliferation_LC	0	0	0
double	healthy	4EBP1	0	IL-34	2	Proliferation	0	0	0
double	healthy	4EBP1	0	IL-34	2	Apoptosis	0	0	0
double	healthy	4EBP1	0	IL-34	2	Survival_LC	2	2	2
double	healthy	4EBP1	0	IL-34	2	Residency_LC	1	1	1
double	healthy	4EBP1	0	IL-34	2	Proliferation_LC	2	2	2
double	healthy	4EBP1	0	Integrins	0	Proliferation	0	0	0
double	healthy	4EBP1	0	Integrins	0	Apoptosis	0	0	0
double	healthy	4EBP1	0	Integrins	0	Survival_LC	1	1	1
double	healthy	4EBP1	0	Integrins	0	Residency_LC	1	1	1
double	healthy	4EBP1	0	Integrins	0	Proliferation_LC	1	1	1
double	healthy	4EBP1	0	Integrins	2	Proliferation	0	0	0
double	healthy	4EBP1	0	Integrins	2	Apoptosis	0	0	0
double	healthy	4EBP1	0	Integrins	2	Survival_LC	1	1	1
double	healthy	4EBP1	0	Integrins	2	Residency_LC	1	1	1
double	healthy	4EBP1	0	Integrins	2	Proliferation_LC	1	1	1
double	healthy	4EBP1	0	Irf1	0	Proliferation	0	0	0
double	healthy	4EBP1	0	Irf1	0	Apoptosis	0	0	0
double	healthy	4EBP1	0	Irf1	0	Survival_LC	1	1	1
double	healthy	4EBP1	0	Irf1	0	Residency_LC	1	1	1
double	healthy	4EBP1	0	Irf1	0	Proliferation_LC	1	1	1
double	healthy	4EBP1	0	Irf1	2	Proliferation	0	0	0
double	healthy	4EBP1	0	Irf1	2	Apoptosis	0	0	0
double	healthy	4EBP1	0	Irf1	2	Survival_LC	1	1	1
double	healthy	4EBP1	0	Irf1	2	Residency_LC	0	0	0
double	healthy	4EBP1	0	Irf1	2	Proliferation_LC	2	2	2
double	healthy	4EBP1	0	Irf4	0	Proliferation	0	0	0
double	healthy	4EBP1	0	Irf4	0	Apoptosis	0	0	0
double	healthy	4EBP1	0	Irf4	0	Survival_LC	1	1	1
double	healthy	4EBP1	0	Irf4	0	Residency_LC	2	2	2
double	healthy	4EBP1	0	Irf4	0	Proliferation_LC	1	1	1
double	healthy	4EBP1	0	Irf4	2	Proliferation	0	0	0
double	healthy	4EBP1	0	Irf4	2	Apoptosis	0	0	0
double	healthy	4EBP1	0	Irf4	2	Survival_LC	1	1	1
double	healthy	4EBP1	0	Irf4	2	Residency_LC	1	1	1
double	healthy	4EBP1	0	Irf4	2	Proliferation_LC	1	1	1
double	healthy	4EBP1	0	JNK	0	Proliferation	0	0	0
double	healthy	4EBP1	0	JNK	0	Apoptosis	0	0	0
double	healthy	4EBP1	0	JNK	0	Survival_LC	1	1	1
double	healthy	4EBP1	0	JNK	0	Residency_LC	1	1	1
double	healthy	4EBP1	0	JNK	0	Proliferation_LC	1	1	1
double	healthy	4EBP1	0	JNK	2	Proliferation	0	0	0
double	healthy	4EBP1	0	JNK	2	Apoptosis	0	0	0
double	healthy	4EBP1	0	JNK	2	Survival_LC	1	1	1
double	healthy	4EBP1	0	JNK	2	Residency_LC	1	1	1
double	healthy	4EBP1	0	JNK	2	Proliferation_LC	1	1	1
double	healthy	4EBP1	0	JUNB	0	Proliferation	0	0	0
double	healthy	4EBP1	0	JUNB	0	Apoptosis	0	0	0
double	healthy	4EBP1	0	JUNB	0	Survival_LC	1	1	1
double	healthy	4EBP1	0	JUNB	0	Residency_LC	1	1	1
double	healthy	4EBP1	0	JUNB	0	Proliferation_LC	1	1	1
double	healthy	4EBP1	0	JUNB	2	Proliferation	0	0	0
double	healthy	4EBP1	0	JUNB	2	Apoptosis	0	0	0
double	healthy	4EBP1	0	JUNB	2	Survival_LC	1	1	1
double	healthy	4EBP1	0	JUNB	2	Residency_LC	1	1	1
double	healthy	4EBP1	0	JUNB	2	Proliferation_LC	1	1	1
double	healthy	4EBP1	0	LAMTOR-p14	0	Proliferation	0	0	0
double	healthy	4EBP1	0	LAMTOR-p14	0	Apoptosis	0	0	0
double	healthy	4EBP1	0	LAMTOR-p14	0	Survival_LC	0	0	0
double	healthy	4EBP1	0	LAMTOR-p14	0	Residency_LC	1	1	1
double	healthy	4EBP1	0	LAMTOR-p14	0	Proliferation_LC	0	0	0
double	healthy	4EBP1	0	LAMTOR-p14	2	Proliferation	0	0	0
double	healthy	4EBP1	0	LAMTOR-p14	2	Apoptosis	0	0	0
double	healthy	4EBP1	0	LAMTOR-p14	2	Survival_LC	1	1	1
double	healthy	4EBP1	0	LAMTOR-p14	2	Residency_LC	1	1	1
double	healthy	4EBP1	0	LAMTOR-p14	2	Proliferation_LC	1	1	1
double	healthy	4EBP1	0	MC1R	0	Proliferation	0	0	0
double	healthy	4EBP1	0	MC1R	0	Apoptosis	0	0	0
double	healthy	4EBP1	0	MC1R	0	Survival_LC	1	1	1
double	healthy	4EBP1	0	MC1R	0	Residency_LC	1	1	1
double	healthy	4EBP1	0	MC1R	0	Proliferation_LC	1	1	1
double	healthy	4EBP1	0	MC1R	2	Proliferation	0	0	0
double	healthy	4EBP1	0	MC1R	2	Apoptosis	0	0	0
double	healthy	4EBP1	0	MC1R	2	Survival_LC	1	1	1
double	healthy	4EBP1	0	MC1R	2	Residency_LC	1	1	1
double	healthy	4EBP1	0	MC1R	2	Proliferation_LC	1	1	1
double	healthy	4EBP1	0	Mcl-1	0	Proliferation	0	0	0
double	healthy	4EBP1	0	Mcl-1	0	Apoptosis	0	0	0
double	healthy	4EBP1	0	Mcl-1	0	Survival_LC	1	1	1
double	healthy	4EBP1	0	Mcl-1	0	Residency_LC	1	1	1
double	healthy	4EBP1	0	Mcl-1	0	Proliferation_LC	1	1	1
double	healthy	4EBP1	0	Mcl-1	2	Proliferation	0	0	0
double	healthy	4EBP1	0	Mcl-1	2	Apoptosis	0	0	0
double	healthy	4EBP1	0	Mcl-1	2	Survival_LC	1	1	1
double	healthy	4EBP1	0	Mcl-1	2	Residency_LC	1	1	1
double	healthy	4EBP1	0	Mcl-1	2	Proliferation_LC	1	1	1
double	healthy	4EBP1	0	MEK_LC	0	Proliferation	0	0	0
double	healthy	4EBP1	0	MEK_LC	0	Apoptosis	0	0	0
double	healthy	4EBP1	0	MEK_LC	0	Survival_LC	0	0	0
double	healthy	4EBP1	0	MEK_LC	0	Residency_LC	1	1	1
double	healthy	4EBP1	0	MEK_LC	0	Proliferation_LC	0	0	0
double	healthy	4EBP1	0	MEK_LC	2	Proliferation	0	0	0
double	healthy	4EBP1	0	MEK_LC	2	Apoptosis	0	0	0
double	healthy	4EBP1	0	MEK_LC	2	Survival_LC	1	1	1
double	healthy	4EBP1	0	MEK_LC	2	Residency_LC	1	1	1
double	healthy	4EBP1	0	MEK_LC	2	Proliferation_LC	1	1	1
double	healthy	4EBP1	0	MEKGoF	0	Proliferation	0	0	0
double	healthy	4EBP1	0	MEKGoF	0	Apoptosis	0	0	0
double	healthy	4EBP1	0	MEKGoF	0	Survival_LC	1	1	1
double	healthy	4EBP1	0	MEKGoF	0	Residency_LC	1	1	1
double	healthy	4EBP1	0	MEKGoF	0	Proliferation_LC	1	1	1
double	healthy	4EBP1	0	MEKGoF	1	Proliferation	0	0	0
double	healthy	4EBP1	0	MEKGoF	1	Apoptosis	0	0	0
double	healthy	4EBP1	0	MEKGoF	1	Survival_LC	1	1	1
double	healthy	4EBP1	0	MEKGoF	1	Residency_LC	1	1	1
double	healthy	4EBP1	0	MEKGoF	1	Proliferation_LC	1	1	1
double	healthy	4EBP1	0	MEKi	0	Proliferation	0	0	0
double	healthy	4EBP1	0	MEKi	0	Apoptosis	0	0	0
double	healthy	4EBP1	0	MEKi	0	Survival_LC	1	1	1
double	healthy	4EBP1	0	MEKi	0	Residency_LC	1	1	1
double	healthy	4EBP1	0	MEKi	0	Proliferation_LC	1	1	1
double	healthy	4EBP1	0	MEKi	2	Proliferation	0	0	0
double	healthy	4EBP1	0	MEKi	2	Apoptosis	0	0	0
double	healthy	4EBP1	0	MEKi	2	Survival_LC	1	1	1
double	healthy	4EBP1	0	MEKi	2	Residency_LC	1	1	1
double	healthy	4EBP1	0	MEKi	2	Proliferation_LC	1	1	1
double	healthy	4EBP1	0	MITF	0	Proliferation	0	0	0
double	healthy	4EBP1	0	MITF	0	Apoptosis	0	0	0
double	healthy	4EBP1	0	MITF	0	Survival_LC	1	1	1
double	healthy	4EBP1	0	MITF	0	Residency_LC	0	0	0
double	healthy	4EBP1	0	MITF	0	Proliferation_LC	2	2	2
double	healthy	4EBP1	0	MITF	3	Proliferation	0	0	0
double	healthy	4EBP1	0	MITF	3	Apoptosis	0	0	0
double	healthy	4EBP1	0	MITF	3	Survival_LC	1	1	1
double	healthy	4EBP1	0	MITF	3	Residency_LC	1	1	1
double	healthy	4EBP1	0	MITF	3	Proliferation_LC	1	1	1
double	healthy	4EBP1	0	ML-IAP	0	Proliferation	0	0	0
double	healthy	4EBP1	0	ML-IAP	0	Apoptosis	0	0	0
double	healthy	4EBP1	0	ML-IAP	0	Survival_LC	1	1	1
double	healthy	4EBP1	0	ML-IAP	0	Residency_LC	1	1	1
double	healthy	4EBP1	0	ML-IAP	0	Proliferation_LC	1	1	1
double	healthy	4EBP1	0	ML-IAP	2	Proliferation	0	0	0
double	healthy	4EBP1	0	ML-IAP	2	Apoptosis	0	0	0
double	healthy	4EBP1	0	ML-IAP	2	Survival_LC	1	1	1
double	healthy	4EBP1	0	ML-IAP	2	Residency_LC	1	1	1
double	healthy	4EBP1	0	ML-IAP	2	Proliferation_LC	1	1	1
double	healthy	4EBP1	0	MOMP	0	Proliferation	0	0	0
double	healthy	4EBP1	0	MOMP	0	Apoptosis	0	0	0
double	healthy	4EBP1	0	MOMP	0	Survival_LC	1	1	1
double	healthy	4EBP1	0	MOMP	0	Residency_LC	1	1	1
double	healthy	4EBP1	0	MOMP	0	Proliferation_LC	1	1	1
double	healthy	4EBP1	0	MOMP	2	Proliferation	0	0	0
double	healthy	4EBP1	0	MOMP	2	Apoptosis	3	3	3
double	healthy	4EBP1	0	MOMP	2	Survival_LC	1	1	1
double	healthy	4EBP1	0	MOMP	2	Residency_LC	1	1	1
double	healthy	4EBP1	0	MOMP	2	Proliferation_LC	1	1	1
double	healthy	4EBP1	0	mTOR_LC	0	Proliferation	0	0	0
double	healthy	4EBP1	0	mTOR_LC	0	Apoptosis	0	0	0
double	healthy	4EBP1	0	mTOR_LC	0	Survival_LC	0	0	0
double	healthy	4EBP1	0	mTOR_LC	0	Residency_LC	1	1	1
double	healthy	4EBP1	0	mTOR_LC	0	Proliferation_LC	0	0	0
double	healthy	4EBP1	0	mTOR_LC	2	Proliferation	0	0	0
double	healthy	4EBP1	0	mTOR_LC	2	Apoptosis	0	0	0
double	healthy	4EBP1	0	mTOR_LC	2	Survival_LC	2	2	2
double	healthy	4EBP1	0	mTOR_LC	2	Residency_LC	1	1	1
double	healthy	4EBP1	0	mTOR_LC	2	Proliferation_LC	2	2	2
double	healthy	4EBP1	0	NF1	0	Proliferation	0	0	0
double	healthy	4EBP1	0	NF1	0	Apoptosis	0	0	0
double	healthy	4EBP1	0	NF1	0	Survival_LC	1	1	1
double	healthy	4EBP1	0	NF1	0	Residency_LC	1	1	1
double	healthy	4EBP1	0	NF1	0	Proliferation_LC	1	1	1
double	healthy	4EBP1	0	NF1	2	Proliferation	0	0	0
double	healthy	4EBP1	0	NF1	2	Apoptosis	0	0	0
double	healthy	4EBP1	0	NF1	2	Survival_LC	1	1	1
double	healthy	4EBP1	0	NF1	2	Residency_LC	1	1	1
double	healthy	4EBP1	0	NF1	2	Proliferation_LC	1	1	1
double	healthy	4EBP1	0	p15	0	Proliferation	0	0	0
double	healthy	4EBP1	0	p15	0	Apoptosis	0	0	0
double	healthy	4EBP1	0	p15	0	Survival_LC	1	1	1
double	healthy	4EBP1	0	p15	0	Residency_LC	1	1	1
double	healthy	4EBP1	0	p15	0	Proliferation_LC	1	1	1
double	healthy	4EBP1	0	p15	2	Proliferation	0	0	0
double	healthy	4EBP1	0	p15	2	Apoptosis	0	0	0
double	healthy	4EBP1	0	p15	2	Survival_LC	1	1	1
double	healthy	4EBP1	0	p15	2	Residency_LC	1	1	1
double	healthy	4EBP1	0	p15	2	Proliferation_LC	1	1	1
double	healthy	4EBP1	0	p38	0	Proliferation	0	0	0
double	healthy	4EBP1	0	p38	0	Apoptosis	0	0	0
double	healthy	4EBP1	0	p38	0	Survival_LC	1	1	1
double	healthy	4EBP1	0	p38	0	Residency_LC	1	1	1
double	healthy	4EBP1	0	p38	0	Proliferation_LC	1	1	1
double	healthy	4EBP1	0	p38	2	Proliferation	0	0	0
double	healthy	4EBP1	0	p38	2	Apoptosis	0	0	0
double	healthy	4EBP1	0	p38	2	Survival_LC	1	1	1
double	healthy	4EBP1	0	p38	2	Residency_LC	1	1	1
double	healthy	4EBP1	0	p38	2	Proliferation_LC	1	1	1
double	healthy	4EBP1	0	PAR	0	Proliferation	0	0	0
double	healthy	4EBP1	0	PAR	0	Apoptosis	0	0	0
double	healthy	4EBP1	0	PAR	0	Survival_LC	1	1	1
double	healthy	4EBP1	0	PAR	0	Residency_LC	1	1	1
double	healthy	4EBP1	0	PAR	0	Proliferation_LC	1	1	1
double	healthy	4EBP1	0	PAR	2	Proliferation	0	0	0
double	healthy	4EBP1	0	PAR	2	Apoptosis	2	2	2
double	healthy	4EBP1	0	PAR	2	Survival_LC	1	1	1
double	healthy	4EBP1	0	PAR	2	Residency_LC	1	1	1
double	healthy	4EBP1	0	PAR	2	Proliferation_LC	1	1	1
double	healthy	4EBP1	0	PARP-1	0	Proliferation	0	0	0
double	healthy	4EBP1	0	PARP-1	0	Apoptosis	0	0	0
double	healthy	4EBP1	0	PARP-1	0	Survival_LC	1	1	1
double	healthy	4EBP1	0	PARP-1	0	Residency_LC	1	1	1
double	healthy	4EBP1	0	PARP-1	0	Proliferation_LC	1	1	1
double	healthy	4EBP1	0	PARP-1	2	Proliferation	0	0	0
double	healthy	4EBP1	0	PARP-1	2	Apoptosis	2	2	2
double	healthy	4EBP1	0	PARP-1	2	Survival_LC	1	1	1
double	healthy	4EBP1	0	PARP-1	2	Residency_LC	1	1	1
double	healthy	4EBP1	0	PARP-1	2	Proliferation_LC	1	1	1
double	healthy	4EBP1	0	PI3K_LC	0	Proliferation	0	0	0
double	healthy	4EBP1	0	PI3K_LC	0	Apoptosis	0	0	0
double	healthy	4EBP1	0	PI3K_LC	0	Survival_LC	0	0	0
double	healthy	4EBP1	0	PI3K_LC	0	Residency_LC	1	1	1
double	healthy	4EBP1	0	PI3K_LC	0	Proliferation_LC	0	0	0
double	healthy	4EBP1	0	PI3K_LC	2	Proliferation	0	0	0
double	healthy	4EBP1	0	PI3K_LC	2	Apoptosis	0	0	0
double	healthy	4EBP1	0	PI3K_LC	2	Survival_LC	2	2	2
double	healthy	4EBP1	0	PI3K_LC	2	Residency_LC	1	1	1
double	healthy	4EBP1	0	PI3K_LC	2	Proliferation_LC	2	2	2
double	healthy	4EBP1	0	PKA	0	Proliferation	0	0	0
double	healthy	4EBP1	0	PKA	0	Apoptosis	0	0	0
double	healthy	4EBP1	0	PKA	0	Survival_LC	1	1	1
double	healthy	4EBP1	0	PKA	0	Residency_LC	1	1	1
double	healthy	4EBP1	0	PKA	0	Proliferation_LC	1	1	1
double	healthy	4EBP1	0	PKA	2	Proliferation	0	0	0
double	healthy	4EBP1	0	PKA	2	Apoptosis	0	0	0
double	healthy	4EBP1	0	PKA	2	Survival_LC	1	1	1
double	healthy	4EBP1	0	PKA	2	Residency_LC	1	1	1
double	healthy	4EBP1	0	PKA	2	Proliferation_LC	1	1	1
double	healthy	4EBP1	0	PKC	0	Proliferation	0	0	0
double	healthy	4EBP1	0	PKC	0	Apoptosis	0	0	0
double	healthy	4EBP1	0	PKC	0	Survival_LC	1	1	1
double	healthy	4EBP1	0	PKC	0	Residency_LC	1	1	1
double	healthy	4EBP1	0	PKC	0	Proliferation_LC	1	1	1
double	healthy	4EBP1	0	PKC	2	Proliferation	0	0	0
double	healthy	4EBP1	0	PKC	2	Apoptosis	0	0	0
double	healthy	4EBP1	0	PKC	2	Survival_LC	1	1	1
double	healthy	4EBP1	0	PKC	2	Residency_LC	1	1	1
double	healthy	4EBP1	0	PKC	2	Proliferation_LC	1	1	1
double	healthy	4EBP1	0	Proliferation	0	Proliferation	0	0	0
double	healthy	4EBP1	0	Proliferation	0	Apoptosis	0	0	0
double	healthy	4EBP1	0	Proliferation	0	Survival_LC	1	1	1
double	healthy	4EBP1	0	Proliferation	0	Residency_LC	1	1	1
double	healthy	4EBP1	0	Proliferation	0	Proliferation_LC	1	1	1
double	healthy	4EBP1	0	Proliferation	4	Proliferation	4	4	4
double	healthy	4EBP1	0	Proliferation	4	Apoptosis	0	0	0
double	healthy	4EBP1	0	Proliferation	4	Survival_LC	1	1	1
double	healthy	4EBP1	0	Proliferation	4	Residency_LC	1	1	1
double	healthy	4EBP1	0	Proliferation	4	Proliferation_LC	1	1	1
double	healthy	4EBP1	0	Proliferation_LC	0	Proliferation	0	0	0
double	healthy	4EBP1	0	Proliferation_LC	0	Apoptosis	0	0	0
double	healthy	4EBP1	0	Proliferation_LC	0	Survival_LC	1	1	1
double	healthy	4EBP1	0	Proliferation_LC	0	Residency_LC	1	1	1
double	healthy	4EBP1	0	Proliferation_LC	0	Proliferation_LC	0	0	0
double	healthy	4EBP1	0	Proliferation_LC	2	Proliferation	0	0	0
double	healthy	4EBP1	0	Proliferation_LC	2	Apoptosis	0	0	0
double	healthy	4EBP1	0	Proliferation_LC	2	Survival_LC	1	1	1
double	healthy	4EBP1	0	Proliferation_LC	2	Residency_LC	1	1	1
double	healthy	4EBP1	0	Proliferation_LC	2	Proliferation_LC	2	2	2
double	healthy	4EBP1	0	Pros1	0	Proliferation	0	0	0
double	healthy	4EBP1	0	Pros1	0	Apoptosis	0	0	0
double	healthy	4EBP1	0	Pros1	0	Survival_LC	1	1	1
double	healthy	4EBP1	0	Pros1	0	Residency_LC	1	1	1
double	healthy	4EBP1	0	Pros1	0	Proliferation_LC	1	1	1
double	healthy	4EBP1	0	Pros1	2	Proliferation	0	0	0
double	healthy	4EBP1	0	Pros1	2	Apoptosis	0	0	0
double	healthy	4EBP1	0	Pros1	2	Survival_LC	1	1	1
double	healthy	4EBP1	0	Pros1	2	Residency_LC	1	1	1
double	healthy	4EBP1	0	Pros1	2	Proliferation_LC	1	1	1
double	healthy	4EBP1	0	Pu.1	0	Proliferation	0	0	0
double	healthy	4EBP1	0	Pu.1	0	Apoptosis	0	0	0
double	healthy	4EBP1	0	Pu.1	0	Survival_LC	1	1	1
double	healthy	4EBP1	0	Pu.1	0	Residency_LC	0	0	0
double	healthy	4EBP1	0	Pu.1	0	Proliferation_LC	1	1	1
double	healthy	4EBP1	0	Pu.1	2	Proliferation	0	0	0
double	healthy	4EBP1	0	Pu.1	2	Apoptosis	0	0	0
double	healthy	4EBP1	0	Pu.1	2	Survival_LC	1	1	1
double	healthy	4EBP1	0	Pu.1	2	Residency_LC	1	1	1
double	healthy	4EBP1	0	Pu.1	2	Proliferation_LC	1	1	1
double	healthy	4EBP1	0	PUMA	0	Proliferation	0	0	0
double	healthy	4EBP1	0	PUMA	0	Apoptosis	0	0	0
double	healthy	4EBP1	0	PUMA	0	Survival_LC	1	1	1
double	healthy	4EBP1	0	PUMA	0	Residency_LC	1	1	1
double	healthy	4EBP1	0	PUMA	0	Proliferation_LC	1	1	1
double	healthy	4EBP1	0	PUMA	2	Proliferation	0	0	0
double	healthy	4EBP1	0	PUMA	2	Apoptosis	0	0	0
double	healthy	4EBP1	0	PUMA	2	Survival_LC	1	1	1
double	healthy	4EBP1	0	PUMA	2	Residency_LC	1	1	1
double	healthy	4EBP1	0	PUMA	2	Proliferation_LC	1	1	1
double	healthy	4EBP1	0	ReplicationStress	0	Proliferation	0	0	0
double	healthy	4EBP1	0	ReplicationStress	0	Apoptosis	0	0	0
double	healthy	4EBP1	0	ReplicationStress	0	Survival_LC	1	1	1
double	healthy	4EBP1	0	ReplicationStress	0	Residency_LC	1	1	1
double	healthy	4EBP1	0	ReplicationStress	0	Proliferation_LC	1	1	1
double	healthy	4EBP1	0	ReplicationStress	1	Proliferation	0	0	0
double	healthy	4EBP1	0	ReplicationStress	1	Apoptosis	3	3	3
double	healthy	4EBP1	0	ReplicationStress	1	Survival_LC	1	1	1
double	healthy	4EBP1	0	ReplicationStress	1	Residency_LC	1	1	1
double	healthy	4EBP1	0	ReplicationStress	1	Proliferation_LC	1	1	1
double	healthy	4EBP1	0	Residency_LC	0	Proliferation	0	0	0
double	healthy	4EBP1	0	Residency_LC	0	Apoptosis	0	0	0
double	healthy	4EBP1	0	Residency_LC	0	Survival_LC	1	1	1
double	healthy	4EBP1	0	Residency_LC	0	Residency_LC	0	0	0
double	healthy	4EBP1	0	Residency_LC	0	Proliferation_LC	1	1	1
double	healthy	4EBP1	0	Residency_LC	2	Proliferation	0	0	0
double	healthy	4EBP1	0	Residency_LC	2	Apoptosis	0	0	0
double	healthy	4EBP1	0	Residency_LC	2	Survival_LC	1	1	1
double	healthy	4EBP1	0	Residency_LC	2	Residency_LC	2	2	2
double	healthy	4EBP1	0	Residency_LC	2	Proliferation_LC	1	1	1
double	healthy	4EBP1	0	ROR2	0	Proliferation	0	0	0
double	healthy	4EBP1	0	ROR2	0	Apoptosis	0	0	0
double	healthy	4EBP1	0	ROR2	0	Survival_LC	1	1	1
double	healthy	4EBP1	0	ROR2	0	Residency_LC	1	1	1
double	healthy	4EBP1	0	ROR2	0	Proliferation_LC	1	1	1
double	healthy	4EBP1	0	ROR2	2	Proliferation	0	0	0
double	healthy	4EBP1	0	ROR2	2	Apoptosis	0	0	0
double	healthy	4EBP1	0	ROR2	2	Survival_LC	1	1	1
double	healthy	4EBP1	0	ROR2	2	Residency_LC	1	1	1
double	healthy	4EBP1	0	ROR2	2	Proliferation_LC	1	1	1
double	healthy	4EBP1	0	RTK	0	Proliferation	0	0	0
double	healthy	4EBP1	0	RTK	0	Apoptosis	0	0	0
double	healthy	4EBP1	0	RTK	0	Survival_LC	1	1	1
double	healthy	4EBP1	0	RTK	0	Residency_LC	1	1	1
double	healthy	4EBP1	0	RTK	0	Proliferation_LC	1	1	1
double	healthy	4EBP1	0	RTK	4	Proliferation	0	0	0
double	healthy	4EBP1	0	RTK	4	Apoptosis	0	0	0
double	healthy	4EBP1	0	RTK	4	Survival_LC	1	1	1
double	healthy	4EBP1	0	RTK	4	Residency_LC	1	1	1
double	healthy	4EBP1	0	RTK	4	Proliferation_LC	1	1	1
double	healthy	4EBP1	0	Runx3	0	Proliferation	0	0	0
double	healthy	4EBP1	0	Runx3	0	Apoptosis	0	0	0
double	healthy	4EBP1	0	Runx3	0	Survival_LC	1	1	1
double	healthy	4EBP1	0	Runx3	0	Residency_LC	0	0	0
double	healthy	4EBP1	0	Runx3	0	Proliferation_LC	1	1	1
double	healthy	4EBP1	0	Runx3	2	Proliferation	0	0	0
double	healthy	4EBP1	0	Runx3	2	Apoptosis	0	0	0
double	healthy	4EBP1	0	Runx3	2	Survival_LC	1	1	1
double	healthy	4EBP1	0	Runx3	2	Residency_LC	1	1	1
double	healthy	4EBP1	0	Runx3	2	Proliferation_LC	1	1	1
double	healthy	4EBP1	0	S6K	0	Proliferation	0	0	0
double	healthy	4EBP1	0	S6K	0	Apoptosis	0	0	0
double	healthy	4EBP1	0	S6K	0	Survival_LC	1	1	1
double	healthy	4EBP1	0	S6K	0	Residency_LC	1	1	1
double	healthy	4EBP1	0	S6K	0	Proliferation_LC	1	1	1
double	healthy	4EBP1	0	S6K	2	Proliferation	0	0	0
double	healthy	4EBP1	0	S6K	2	Apoptosis	0	0	0
double	healthy	4EBP1	0	S6K	2	Survival_LC	1	1	1
double	healthy	4EBP1	0	S6K	2	Residency_LC	1	1	1
double	healthy	4EBP1	0	S6K	2	Proliferation_LC	1	1	1
double	healthy	4EBP1	0	Smad2_3	0	Proliferation	0	0	0
double	healthy	4EBP1	0	Smad2_3	0	Apoptosis	0	0	0
double	healthy	4EBP1	0	Smad2_3	0	Survival_LC	1	1	1
double	healthy	4EBP1	0	Smad2_3	0	Residency_LC	1	1	1
double	healthy	4EBP1	0	Smad2_3	0	Proliferation_LC	1	1	1
double	healthy	4EBP1	0	Smad2_3	2	Proliferation	0	0	0
double	healthy	4EBP1	0	Smad2_3	2	Apoptosis	0	0	0
double	healthy	4EBP1	0	Smad2_3	2	Survival_LC	1	1	1
double	healthy	4EBP1	0	Smad2_3	2	Residency_LC	1	1	1
double	healthy	4EBP1	0	Smad2_3	2	Proliferation_LC	1	1	1
double	healthy	4EBP1	0	Smad2_3_LC	0	Proliferation	0	0	0
double	healthy	4EBP1	0	Smad2_3_LC	0	Apoptosis	0	0	0
double	healthy	4EBP1	0	Smad2_3_LC	0	Survival_LC	1	1	1
double	healthy	4EBP1	0	Smad2_3_LC	0	Residency_LC	0	0	0
double	healthy	4EBP1	0	Smad2_3_LC	0	Proliferation_LC	1	1	1
double	healthy	4EBP1	0	Smad2_3_LC	2	Proliferation	0	0	0
double	healthy	4EBP1	0	Smad2_3_LC	2	Apoptosis	0	0	0
double	healthy	4EBP1	0	Smad2_3_LC	2	Survival_LC	1	1	1
double	healthy	4EBP1	0	Smad2_3_LC	2	Residency_LC	1	1	1
double	healthy	4EBP1	0	Smad2_3_LC	2	Proliferation_LC	1	1	1
double	healthy	4EBP1	0	Sp1	0	Proliferation	0	0	0
double	healthy	4EBP1	0	Sp1	0	Apoptosis	0	0	0
double	healthy	4EBP1	0	Sp1	0	Survival_LC	1	1	1
double	healthy	4EBP1	0	Sp1	0	Residency_LC	1	1	1
double	healthy	4EBP1	0	Sp1	0	Proliferation_LC	1	1	1
double	healthy	4EBP1	0	Sp1	2	Proliferation	0	0	0
double	healthy	4EBP1	0	Sp1	2	Apoptosis	0	0	0
double	healthy	4EBP1	0	Sp1	2	Survival_LC	1	1	1
double	healthy	4EBP1	0	Sp1	2	Residency_LC	1	1	1
double	healthy	4EBP1	0	Sp1	2	Proliferation_LC	1	1	1
double	healthy	4EBP1	0	Survival_LC	0	Proliferation	0	0	0
double	healthy	4EBP1	0	Survival_LC	0	Apoptosis	0	0	0
double	healthy	4EBP1	0	Survival_LC	0	Survival_LC	0	0	0
double	healthy	4EBP1	0	Survival_LC	0	Residency_LC	1	1	1
double	healthy	4EBP1	0	Survival_LC	0	Proliferation_LC	1	1	1
double	healthy	4EBP1	0	Survival_LC	2	Proliferation	0	0	0
double	healthy	4EBP1	0	Survival_LC	2	Apoptosis	0	0	0
double	healthy	4EBP1	0	Survival_LC	2	Survival_LC	2	2	2
double	healthy	4EBP1	0	Survival_LC	2	Residency_LC	1	1	1
double	healthy	4EBP1	0	Survival_LC	2	Proliferation_LC	1	1	1
double	healthy	4EBP1	0	TBR	0	Proliferation	0	0	0
double	healthy	4EBP1	0	TBR	0	Apoptosis	0	0	0
double	healthy	4EBP1	0	TBR	0	Survival_LC	1	1	1
double	healthy	4EBP1	0	TBR	0	Residency_LC	1	1	1
double	healthy	4EBP1	0	TBR	0	Proliferation_LC	1	1	1
double	healthy	4EBP1	0	TBR	2	Proliferation	0	0	0
double	healthy	4EBP1	0	TBR	2	Apoptosis	0	0	0
double	healthy	4EBP1	0	TBR	2	Survival_LC	1	1	1
double	healthy	4EBP1	0	TBR	2	Residency_LC	1	1	1
double	healthy	4EBP1	0	TBR	2	Proliferation_LC	1	1	1
double	healthy	4EBP1	0	TBR_LC	0	Proliferation	0	0	0
double	healthy	4EBP1	0	TBR_LC	0	Apoptosis	0	0	0
double	healthy	4EBP1	0	TBR_LC	0	Survival_LC	1	1	1
double	healthy	4EBP1	0	TBR_LC	0	Residency_LC	0	0	0
double	healthy	4EBP1	0	TBR_LC	0	Proliferation_LC	1	1	1
double	healthy	4EBP1	0	TBR_LC	2	Proliferation	0	0	0
double	healthy	4EBP1	0	TBR_LC	2	Apoptosis	0	0	0
double	healthy	4EBP1	0	TBR_LC	2	Survival_LC	2	2	2
double	healthy	4EBP1	0	TBR_LC	2	Residency_LC	2	2	2
double	healthy	4EBP1	0	TBR_LC	2	Proliferation_LC	0	0	0
double	healthy	4EBP1	0	TBX2	0	Proliferation	0	0	0
double	healthy	4EBP1	0	TBX2	0	Apoptosis	0	0	0
double	healthy	4EBP1	0	TBX2	0	Survival_LC	1	1	1
double	healthy	4EBP1	0	TBX2	0	Residency_LC	1	1	1
double	healthy	4EBP1	0	TBX2	0	Proliferation_LC	1	1	1
double	healthy	4EBP1	0	TBX2	2	Proliferation	0	0	0
double	healthy	4EBP1	0	TBX2	2	Apoptosis	0	0	0
double	healthy	4EBP1	0	TBX2	2	Survival_LC	1	1	1
double	healthy	4EBP1	0	TBX2	2	Residency_LC	1	1	1
double	healthy	4EBP1	0	TBX2	2	Proliferation_LC	1	1	1
double	healthy	4EBP1	0	TCF	0	Proliferation	0	0	0
double	healthy	4EBP1	0	TCF	0	Apoptosis	0	0	0
double	healthy	4EBP1	0	TCF	0	Survival_LC	1	1	1
double	healthy	4EBP1	0	TCF	0	Residency_LC	1	1	1
double	healthy	4EBP1	0	TCF	0	Proliferation_LC	1	1	1
double	healthy	4EBP1	0	TCF	2	Proliferation	0	0	0
double	healthy	4EBP1	0	TCF	2	Apoptosis	0	0	0
double	healthy	4EBP1	0	TCF	2	Survival_LC	1	1	1
double	healthy	4EBP1	0	TCF	2	Residency_LC	1	1	1
double	healthy	4EBP1	0	TCF	2	Proliferation_LC	1	1	1
double	healthy	4EBP1	0	TCF_LC	0	Proliferation	0	0	0
double	healthy	4EBP1	0	TCF_LC	0	Apoptosis	0	0	0
double	healthy	4EBP1	0	TCF_LC	0	Survival_LC	1	1	1
double	healthy	4EBP1	0	TCF_LC	0	Residency_LC	1	1	1
double	healthy	4EBP1	0	TCF_LC	0	Proliferation_LC	0	0	0
double	healthy	4EBP1	0	TCF_LC	2	Proliferation	0	0	0
double	healthy	4EBP1	0	TCF_LC	2	Apoptosis	0	0	0
double	healthy	4EBP1	0	TCF_LC	2	Survival_LC	1	1	1
double	healthy	4EBP1	0	TCF_LC	2	Residency_LC	1	1	1
double	healthy	4EBP1	0	TCF_LC	2	Proliferation_LC	2	2	2
double	healthy	4EBP1	0	TGF-B	0	Proliferation	0	0	0
double	healthy	4EBP1	0	TGF-B	0	Apoptosis	0	0	0
double	healthy	4EBP1	0	TGF-B	0	Survival_LC	1	1	1
double	healthy	4EBP1	0	TGF-B	0	Residency_LC	0	0	0
double	healthy	4EBP1	0	TGF-B	0	Proliferation_LC	1	1	1
double	healthy	4EBP1	0	TGF-B	3	Proliferation	0	0	0
double	healthy	4EBP1	0	TGF-B	3	Apoptosis	0	0	0
double	healthy	4EBP1	0	TGF-B	3	Survival_LC	2	2	2
double	healthy	4EBP1	0	TGF-B	3	Residency_LC	2	2	2
double	healthy	4EBP1	0	TGF-B	3	Proliferation_LC	0	0	0
double	healthy	4EBP1	0	TNF-a	0	Proliferation	0	0	0
double	healthy	4EBP1	0	TNF-a	0	Apoptosis	0	0	0
double	healthy	4EBP1	0	TNF-a	0	Survival_LC	1	1	1
double	healthy	4EBP1	0	TNF-a	0	Residency_LC	1	1	1
double	healthy	4EBP1	0	TNF-a	0	Proliferation_LC	1	1	1
double	healthy	4EBP1	0	TNF-a	2	Proliferation	0	0	0
double	healthy	4EBP1	0	TNF-a	2	Apoptosis	0	0	0
double	healthy	4EBP1	0	TNF-a	2	Survival_LC	1	1	1
double	healthy	4EBP1	0	TNF-a	2	Residency_LC	0	0	0
double	healthy	4EBP1	0	TNF-a	2	Proliferation_LC	2	2	2
double	healthy	4EBP1	0	TNFR	0	Proliferation	0	0	0
double	healthy	4EBP1	0	TNFR	0	Apoptosis	0	0	0
double	healthy	4EBP1	0	TNFR	0	Survival_LC	1	1	1
double	healthy	4EBP1	0	TNFR	0	Residency_LC	1	1	1
double	healthy	4EBP1	0	TNFR	0	Proliferation_LC	1	1	1
double	healthy	4EBP1	0	TNFR	2	Proliferation	0	0	0
double	healthy	4EBP1	0	TNFR	2	Apoptosis	0	0	0
double	healthy	4EBP1	0	TNFR	2	Survival_LC	1	1	1
double	healthy	4EBP1	0	TNFR	2	Residency_LC	1	1	1
double	healthy	4EBP1	0	TNFR	2	Proliferation_LC	1	1	1
double	healthy	4EBP1	0	TNFR_LC	0	Proliferation	0	0	0
double	healthy	4EBP1	0	TNFR_LC	0	Apoptosis	0	0	0
double	healthy	4EBP1	0	TNFR_LC	0	Survival_LC	1	1	1
double	healthy	4EBP1	0	TNFR_LC	0	Residency_LC	1	1	1
double	healthy	4EBP1	0	TNFR_LC	0	Proliferation_LC	1	1	1
double	healthy	4EBP1	0	TNFR_LC	2	Proliferation	0	0	0
double	healthy	4EBP1	0	TNFR_LC	2	Apoptosis	0	0	0
double	healthy	4EBP1	0	TNFR_LC	2	Survival_LC	1	1	1
double	healthy	4EBP1	0	TNFR_LC	2	Residency_LC	0	0	0
double	healthy	4EBP1	0	TNFR_LC	2	Proliferation_LC	2	2	2
double	healthy	4EBP1	0	Tyro3	0	Proliferation	0	0	0
double	healthy	4EBP1	0	Tyro3	0	Apoptosis	0	0	0
double	healthy	4EBP1	0	Tyro3	0	Survival_LC	1	1	1
double	healthy	4EBP1	0	Tyro3	0	Residency_LC	1	1	1
double	healthy	4EBP1	0	Tyro3	0	Proliferation_LC	1	1	1
double	healthy	4EBP1	0	Tyro3	2	Proliferation	0	0	0
double	healthy	4EBP1	0	Tyro3	2	Apoptosis	0	0	0
double	healthy	4EBP1	0	Tyro3	2	Survival_LC	2	2	2
double	healthy	4EBP1	0	Tyro3	2	Residency_LC	1	1	1
double	healthy	4EBP1	0	Tyro3	2	Proliferation_LC	2	2	2
double	healthy	4EBP1	0	WNT	0	Proliferation	0	0	0
double	healthy	4EBP1	0	WNT	0	Apoptosis	0	0	0
double	healthy	4EBP1	0	WNT	0	Survival_LC	1	1	1
double	healthy	4EBP1	0	WNT	0	Residency_LC	1	1	1
double	healthy	4EBP1	0	WNT	0	Proliferation_LC	0	0	0
double	healthy	4EBP1	0	WNT	2	Proliferation	0	0	0
double	healthy	4EBP1	0	WNT	2	Apoptosis	0	0	0
double	healthy	4EBP1	0	WNT	2	Survival_LC	1	1	1
double	healthy	4EBP1	0	WNT	2	Residency_LC	1	1	1
double	healthy	4EBP1	0	WNT	2	Proliferation_LC	2	2	2
double	healthy	4EBP1	0	Wnt5a	0	Proliferation	0	0	0
double	healthy	4EBP1	0	Wnt5a	0	Apoptosis	0	0	0
double	healthy	4EBP1	0	Wnt5a	0	Survival_LC	1	1	1
double	healthy	4EBP1	0	Wnt5a	0	Residency_LC	1	1	1
double	healthy	4EBP1	0	Wnt5a	0	Proliferation_LC	1	1	1
double	healthy	4EBP1	0	Wnt5a	2	Proliferation	0	0	0
double	healthy	4EBP1	0	Wnt5a	2	Apoptosis	0	0	0
double	healthy	4EBP1	0	Wnt5a	2	Survival_LC	1	1	1
double	healthy	4EBP1	0	Wnt5a	2	Residency_LC	1	1	1
double	healthy	4EBP1	0	Wnt5a	2	Proliferation_LC	1	1	1
double	healthy	4EBP1	2	a-MSH	0	Proliferation	0	0	0
double	healthy	4EBP1	2	a-MSH	0	Apoptosis	0	0	0
double	healthy	4EBP1	2	a-MSH	0	Survival_LC	1	1	1
double	healthy	4EBP1	2	a-MSH	0	Residency_LC	1	1	1
double	healthy	4EBP1	2	a-MSH	0	Proliferation_LC	1	1	1
double	healthy	4EBP1	2	a-MSH	2	Proliferation	0	0	0
double	healthy	4EBP1	2	a-MSH	2	Apoptosis	0	0	0
double	healthy	4EBP1	2	a-MSH	2	Survival_LC	1	1	1
double	healthy	4EBP1	2	a-MSH	2	Residency_LC	1	1	1
double	healthy	4EBP1	2	a-MSH	2	Proliferation_LC	1	1	1
double	healthy	4EBP1	2	AdhesionMolecules	0	Proliferation	0	0	0
double	healthy	4EBP1	2	AdhesionMolecules	0	Apoptosis	0	0	0
double	healthy	4EBP1	2	AdhesionMolecules	0	Survival_LC	1	1	1
double	healthy	4EBP1	2	AdhesionMolecules	0	Residency_LC	0	0	0
double	healthy	4EBP1	2	AdhesionMolecules	0	Proliferation_LC	1	1	1
double	healthy	4EBP1	2	AdhesionMolecules	2	Proliferation	0	0	0
double	healthy	4EBP1	2	AdhesionMolecules	2	Apoptosis	0	0	0
double	healthy	4EBP1	2	AdhesionMolecules	2	Survival_LC	1	1	1
double	healthy	4EBP1	2	AdhesionMolecules	2	Residency_LC	1	1	1
double	healthy	4EBP1	2	AdhesionMolecules	2	Proliferation_LC	1	1	1
double	healthy	4EBP1	2	AIF	0	Proliferation	0	0	0
double	healthy	4EBP1	2	AIF	0	Apoptosis	0	0	0
double	healthy	4EBP1	2	AIF	0	Survival_LC	1	1	1
double	healthy	4EBP1	2	AIF	0	Residency_LC	1	1	1
double	healthy	4EBP1	2	AIF	0	Proliferation_LC	1	1	1
double	healthy	4EBP1	2	AIF	2	Proliferation	0	0	0
double	healthy	4EBP1	2	AIF	2	Apoptosis	2	2	2
double	healthy	4EBP1	2	AIF	2	Survival_LC	1	1	1
double	healthy	4EBP1	2	AIF	2	Residency_LC	1	1	1
double	healthy	4EBP1	2	AIF	2	Proliferation_LC	1	1	1
double	healthy	4EBP1	2	Akt_LC	0	Proliferation	0	0	0
double	healthy	4EBP1	2	Akt_LC	0	Apoptosis	0	0	0
double	healthy	4EBP1	2	Akt_LC	0	Survival_LC	0	0	0
double	healthy	4EBP1	2	Akt_LC	0	Residency_LC	1	1	1
double	healthy	4EBP1	2	Akt_LC	0	Proliferation_LC	0	0	0
double	healthy	4EBP1	2	Akt_LC	2	Proliferation	0	0	0
double	healthy	4EBP1	2	Akt_LC	2	Apoptosis	0	0	0
double	healthy	4EBP1	2	Akt_LC	2	Survival_LC	2	2	2
double	healthy	4EBP1	2	Akt_LC	2	Residency_LC	1	1	1
double	healthy	4EBP1	2	Akt_LC	2	Proliferation_LC	2	2	2
double	healthy	4EBP1	2	APC	0	Proliferation	0	0	0
double	healthy	4EBP1	2	APC	0	Apoptosis	0	0	0
double	healthy	4EBP1	2	APC	0	Survival_LC	1	1	1
double	healthy	4EBP1	2	APC	0	Residency_LC	1	1	1
double	healthy	4EBP1	2	APC	0	Proliferation_LC	1	1	1
double	healthy	4EBP1	2	APC	2	Proliferation	0	0	0
double	healthy	4EBP1	2	APC	2	Apoptosis	0	0	0
double	healthy	4EBP1	2	APC	2	Survival_LC	1	1	1
double	healthy	4EBP1	2	APC	2	Residency_LC	1	1	1
double	healthy	4EBP1	2	APC	2	Proliferation_LC	1	1	1
double	healthy	4EBP1	2	Apoptosis	0	Proliferation	0	0	0
double	healthy	4EBP1	2	Apoptosis	0	Apoptosis	0	0	0
double	healthy	4EBP1	2	Apoptosis	0	Survival_LC	1	1	1
double	healthy	4EBP1	2	Apoptosis	0	Residency_LC	1	1	1
double	healthy	4EBP1	2	Apoptosis	0	Proliferation_LC	1	1	1
double	healthy	4EBP1	2	Apoptosis	4	Proliferation	0	0	0
double	healthy	4EBP1	2	Apoptosis	4	Apoptosis	4	4	4
double	healthy	4EBP1	2	Apoptosis	4	Survival_LC	1	1	1
double	healthy	4EBP1	2	Apoptosis	4	Residency_LC	1	1	1
double	healthy	4EBP1	2	Apoptosis	4	Proliferation_LC	1	1	1
double	healthy	4EBP1	2	AXIN	0	Proliferation	0	0	0
double	healthy	4EBP1	2	AXIN	0	Apoptosis	0	0	0
double	healthy	4EBP1	2	AXIN	0	Survival_LC	1	1	1
double	healthy	4EBP1	2	AXIN	0	Residency_LC	1	1	1
double	healthy	4EBP1	2	AXIN	0	Proliferation_LC	1	1	1
double	healthy	4EBP1	2	AXIN	2	Proliferation	0	0	0
double	healthy	4EBP1	2	AXIN	2	Apoptosis	0	0	0
double	healthy	4EBP1	2	AXIN	2	Survival_LC	1	1	1
double	healthy	4EBP1	2	AXIN	2	Residency_LC	1	1	1
double	healthy	4EBP1	2	AXIN	2	Proliferation_LC	1	1	1
double	healthy	4EBP1	2	AXIN_LC	0	Proliferation	0	0	0
double	healthy	4EBP1	2	AXIN_LC	0	Apoptosis	0	0	0
double	healthy	4EBP1	2	AXIN_LC	0	Survival_LC	1	1	1
double	healthy	4EBP1	2	AXIN_LC	0	Residency_LC	1	1	1
double	healthy	4EBP1	2	AXIN_LC	0	Proliferation_LC	2	2	2
double	healthy	4EBP1	2	AXIN_LC	2	Proliferation	0	0	0
double	healthy	4EBP1	2	AXIN_LC	2	Apoptosis	0	0	0
double	healthy	4EBP1	2	AXIN_LC	2	Survival_LC	1	1	1
double	healthy	4EBP1	2	AXIN_LC	2	Residency_LC	1	1	1
double	healthy	4EBP1	2	AXIN_LC	2	Proliferation_LC	0	0	0
double	healthy	4EBP1	2	Axl	0	Proliferation	0	0	0
double	healthy	4EBP1	2	Axl	0	Apoptosis	0	0	0
double	healthy	4EBP1	2	Axl	0	Survival_LC	1	1	1
double	healthy	4EBP1	2	Axl	0	Residency_LC	1	1	1
double	healthy	4EBP1	2	Axl	0	Proliferation_LC	1	1	1
double	healthy	4EBP1	2	Axl	2	Proliferation	0	0	0
double	healthy	4EBP1	2	Axl	2	Apoptosis	0	0	0
double	healthy	4EBP1	2	Axl	2	Survival_LC	2	2	2
double	healthy	4EBP1	2	Axl	2	Residency_LC	1	1	1
double	healthy	4EBP1	2	Axl	2	Proliferation_LC	2	2	2
double	healthy	4EBP1	2	B-catenin	0	Proliferation	0	0	0
double	healthy	4EBP1	2	B-catenin	0	Apoptosis	0	0	0
double	healthy	4EBP1	2	B-catenin	0	Survival_LC	1	1	1
double	healthy	4EBP1	2	B-catenin	0	Residency_LC	1	1	1
double	healthy	4EBP1	2	B-catenin	0	Proliferation_LC	1	1	1
double	healthy	4EBP1	2	B-catenin	2	Proliferation	0	0	0
double	healthy	4EBP1	2	B-catenin	2	Apoptosis	0	0	0
double	healthy	4EBP1	2	B-catenin	2	Survival_LC	1	1	1
double	healthy	4EBP1	2	B-catenin	2	Residency_LC	1	1	1
double	healthy	4EBP1	2	B-catenin	2	Proliferation_LC	1	1	1
double	healthy	4EBP1	2	B-catenin_LC	0	Proliferation	0	0	0
double	healthy	4EBP1	2	B-catenin_LC	0	Apoptosis	0	0	0
double	healthy	4EBP1	2	B-catenin_LC	0	Survival_LC	1	1	1
double	healthy	4EBP1	2	B-catenin_LC	0	Residency_LC	1	1	1
double	healthy	4EBP1	2	B-catenin_LC	0	Proliferation_LC	0	0	0
double	healthy	4EBP1	2	B-catenin_LC	2	Proliferation	0	0	0
double	healthy	4EBP1	2	B-catenin_LC	2	Apoptosis	0	0	0
double	healthy	4EBP1	2	B-catenin_LC	2	Survival_LC	1	1	1
double	healthy	4EBP1	2	B-catenin_LC	2	Residency_LC	1	1	1
double	healthy	4EBP1	2	B-catenin_LC	2	Proliferation_LC	2	2	2
double	healthy	4EBP1	2	BAD	0	Proliferation	0	0	0
double	healthy	4EBP1	2	BAD	0	Apoptosis	0	0	0
double	healthy	4EBP1	2	BAD	0	Survival_LC	1	1	1
double	healthy	4EBP1	2	BAD	0	Residency_LC	1	1	1
double	healthy	4EBP1	2	BAD	0	Proliferation_LC	1	1	1
double	healthy	4EBP1	2	BAD	2	Proliferation	0	0	0
double	healthy	4EBP1	2	BAD	2	Apoptosis	0	0	0
double	healthy	4EBP1	2	BAD	2	Survival_LC	1	1	1
double	healthy	4EBP1	2	BAD	2	Residency_LC	1	1	1
double	healthy	4EBP1	2	BAD	2	Proliferation_LC	1	1	1
double	healthy	4EBP1	2	BaxBak	0	Proliferation	0	0	0
double	healthy	4EBP1	2	BaxBak	0	Apoptosis	0	0	0
double	healthy	4EBP1	2	BaxBak	0	Survival_LC	1	1	1
double	healthy	4EBP1	2	BaxBak	0	Residency_LC	1	1	1
double	healthy	4EBP1	2	BaxBak	0	Proliferation_LC	1	1	1
double	healthy	4EBP1	2	BaxBak	2	Proliferation	0	0	0
double	healthy	4EBP1	2	BaxBak	2	Apoptosis	3	3	3
double	healthy	4EBP1	2	BaxBak	2	Survival_LC	1	1	1
double	healthy	4EBP1	2	BaxBak	2	Residency_LC	1	1	1
double	healthy	4EBP1	2	BaxBak	2	Proliferation_LC	1	1	1
double	healthy	4EBP1	2	Bcl-2	0	Proliferation	0	0	0
double	healthy	4EBP1	2	Bcl-2	0	Apoptosis	0	0	0
double	healthy	4EBP1	2	Bcl-2	0	Survival_LC	1	1	1
double	healthy	4EBP1	2	Bcl-2	0	Residency_LC	1	1	1
double	healthy	4EBP1	2	Bcl-2	0	Proliferation_LC	1	1	1
double	healthy	4EBP1	2	Bcl-2	2	Proliferation	0	0	0
double	healthy	4EBP1	2	Bcl-2	2	Apoptosis	0	0	0
double	healthy	4EBP1	2	Bcl-2	2	Survival_LC	1	1	1
double	healthy	4EBP1	2	Bcl-2	2	Residency_LC	1	1	1
double	healthy	4EBP1	2	Bcl-2	2	Proliferation_LC	1	1	1
double	healthy	4EBP1	2	BCL2A1	0	Proliferation	0	0	0
double	healthy	4EBP1	2	BCL2A1	0	Apoptosis	0	0	0
double	healthy	4EBP1	2	BCL2A1	0	Survival_LC	1	1	1
double	healthy	4EBP1	2	BCL2A1	0	Residency_LC	1	1	1
double	healthy	4EBP1	2	BCL2A1	0	Proliferation_LC	1	1	1
double	healthy	4EBP1	2	BCL2A1	2	Proliferation	0	0	0
double	healthy	4EBP1	2	BCL2A1	2	Apoptosis	0	0	0
double	healthy	4EBP1	2	BCL2A1	2	Survival_LC	1	1	1
double	healthy	4EBP1	2	BCL2A1	2	Residency_LC	1	1	1
double	healthy	4EBP1	2	BCL2A1	2	Proliferation_LC	1	1	1
double	healthy	4EBP1	2	BIM	0	Proliferation	0	0	0
double	healthy	4EBP1	2	BIM	0	Apoptosis	0	0	0
double	healthy	4EBP1	2	BIM	0	Survival_LC	1	1	1
double	healthy	4EBP1	2	BIM	0	Residency_LC	1	1	1
double	healthy	4EBP1	2	BIM	0	Proliferation_LC	1	1	1
double	healthy	4EBP1	2	BIM	2	Proliferation	0	0	0
double	healthy	4EBP1	2	BIM	2	Apoptosis	0	0	0
double	healthy	4EBP1	2	BIM	2	Survival_LC	1	1	1
double	healthy	4EBP1	2	BIM	2	Residency_LC	1	1	1
double	healthy	4EBP1	2	BIM	2	Proliferation_LC	1	1	1
double	healthy	4EBP1	2	BRAFamplification	0	Proliferation	0	0	0
double	healthy	4EBP1	2	BRAFamplification	0	Apoptosis	0	0	0
double	healthy	4EBP1	2	BRAFamplification	0	Survival_LC	1	1	1
double	healthy	4EBP1	2	BRAFamplification	0	Residency_LC	1	1	1
double	healthy	4EBP1	2	BRAFamplification	0	Proliferation_LC	1	1	1
double	healthy	4EBP1	2	BRAFamplification	2	Proliferation	0	0	0
double	healthy	4EBP1	2	BRAFamplification	2	Apoptosis	0	0	0
double	healthy	4EBP1	2	BRAFamplification	2	Survival_LC	1	1	1
double	healthy	4EBP1	2	BRAFamplification	2	Residency_LC	1	1	1
double	healthy	4EBP1	2	BRAFamplification	2	Proliferation_LC	1	1	1
double	healthy	4EBP1	2	BRAFi	0	Proliferation	0	0	0
double	healthy	4EBP1	2	BRAFi	0	Apoptosis	0	0	0
double	healthy	4EBP1	2	BRAFi	0	Survival_LC	1	1	1
double	healthy	4EBP1	2	BRAFi	0	Residency_LC	1	1	1
double	healthy	4EBP1	2	BRAFi	0	Proliferation_LC	1	1	1
double	healthy	4EBP1	2	BRAFi	2	Proliferation	0	0	0
double	healthy	4EBP1	2	BRAFi	2	Apoptosis	0	0	0
double	healthy	4EBP1	2	BRAFi	2	Survival_LC	1	1	1
double	healthy	4EBP1	2	BRAFi	2	Residency_LC	1	1	1
double	healthy	4EBP1	2	BRAFi	2	Proliferation_LC	1	1	1
double	healthy	4EBP1	2	BRAFV600E	0	Proliferation	0	0	0
double	healthy	4EBP1	2	BRAFV600E	0	Apoptosis	0	0	0
double	healthy	4EBP1	2	BRAFV600E	0	Survival_LC	1	1	1
double	healthy	4EBP1	2	BRAFV600E	0	Residency_LC	1	1	1
double	healthy	4EBP1	2	BRAFV600E	0	Proliferation_LC	1	1	1
double	healthy	4EBP1	2	BRAFV600E	1	Proliferation	0	0	0
double	healthy	4EBP1	2	BRAFV600E	1	Apoptosis	0	0	0
double	healthy	4EBP1	2	BRAFV600E	1	Survival_LC	1	1	1
double	healthy	4EBP1	2	BRAFV600E	1	Residency_LC	1	1	1
double	healthy	4EBP1	2	BRAFV600E	1	Proliferation_LC	1	1	1
double	healthy	4EBP1	2	cAMP	0	Proliferation	0	0	0
double	healthy	4EBP1	2	cAMP	0	Apoptosis	0	0	0
double	healthy	4EBP1	2	cAMP	0	Survival_LC	1	1	1
double	healthy	4EBP1	2	cAMP	0	Residency_LC	1	1	1
double	healthy	4EBP1	2	cAMP	0	Proliferation_LC	1	1	1
double	healthy	4EBP1	2	cAMP	2	Proliferation	0	0	0
double	healthy	4EBP1	2	cAMP	2	Apoptosis	0	0	0
double	healthy	4EBP1	2	cAMP	2	Survival_LC	1	1	1
double	healthy	4EBP1	2	cAMP	2	Residency_LC	1	1	1
double	healthy	4EBP1	2	cAMP	2	Proliferation_LC	1	1	1
double	healthy	4EBP1	2	Caspase-3	0	Proliferation	0	0	0
double	healthy	4EBP1	2	Caspase-3	0	Apoptosis	0	0	0
double	healthy	4EBP1	2	Caspase-3	0	Survival_LC	1	1	1
double	healthy	4EBP1	2	Caspase-3	0	Residency_LC	1	1	1
double	healthy	4EBP1	2	Caspase-3	0	Proliferation_LC	1	1	1
double	healthy	4EBP1	2	Caspase-3	2	Proliferation	0	0	0
double	healthy	4EBP1	2	Caspase-3	2	Apoptosis	2	2	2
double	healthy	4EBP1	2	Caspase-3	2	Survival_LC	1	1	1
double	healthy	4EBP1	2	Caspase-3	2	Residency_LC	1	1	1
double	healthy	4EBP1	2	Caspase-3	2	Proliferation_LC	1	1	1
double	healthy	4EBP1	2	CBF-B	0	Proliferation	0	0	0
double	healthy	4EBP1	2	CBF-B	0	Apoptosis	0	0	0
double	healthy	4EBP1	2	CBF-B	0	Survival_LC	1	1	1
double	healthy	4EBP1	2	CBF-B	0	Residency_LC	0	0	0
double	healthy	4EBP1	2	CBF-B	0	Proliferation_LC	1	1	1
double	healthy	4EBP1	2	CBF-B	2	Proliferation	0	0	0
double	healthy	4EBP1	2	CBF-B	2	Apoptosis	0	0	0
double	healthy	4EBP1	2	CBF-B	2	Survival_LC	1	1	1
double	healthy	4EBP1	2	CBF-B	2	Residency_LC	1	1	1
double	healthy	4EBP1	2	CBF-B	2	Proliferation_LC	1	1	1
double	healthy	4EBP1	2	CDK4	0	Proliferation	0	0	0
double	healthy	4EBP1	2	CDK4	0	Apoptosis	0	0	0
double	healthy	4EBP1	2	CDK4	0	Survival_LC	1	1	1
double	healthy	4EBP1	2	CDK4	0	Residency_LC	1	1	1
double	healthy	4EBP1	2	CDK4	0	Proliferation_LC	1	1	1
double	healthy	4EBP1	2	CDK4	2	Proliferation	0	0	0
double	healthy	4EBP1	2	CDK4	2	Apoptosis	0	0	0
double	healthy	4EBP1	2	CDK4	2	Survival_LC	1	1	1
double	healthy	4EBP1	2	CDK4	2	Residency_LC	1	1	1
double	healthy	4EBP1	2	CDK4	2	Proliferation_LC	1	1	1
double	healthy	4EBP1	2	CDKN2AB	0	Proliferation	0	0	0
double	healthy	4EBP1	2	CDKN2AB	0	Apoptosis	0	0	0
double	healthy	4EBP1	2	CDKN2AB	0	Survival_LC	1	1	1
double	healthy	4EBP1	2	CDKN2AB	0	Residency_LC	1	1	1
double	healthy	4EBP1	2	CDKN2AB	0	Proliferation_LC	1	1	1
double	healthy	4EBP1	2	CDKN2AB	1	Proliferation	0	0	0
double	healthy	4EBP1	2	CDKN2AB	1	Apoptosis	0	0	0
double	healthy	4EBP1	2	CDKN2AB	1	Survival_LC	1	1	1
double	healthy	4EBP1	2	CDKN2AB	1	Residency_LC	1	1	1
double	healthy	4EBP1	2	CDKN2AB	1	Proliferation_LC	1	1	1
double	healthy	4EBP1	2	CellCellContact	0	Proliferation	0	0	0
double	healthy	4EBP1	2	CellCellContact	0	Apoptosis	0	0	0
double	healthy	4EBP1	2	CellCellContact	0	Survival_LC	1	1	1
double	healthy	4EBP1	2	CellCellContact	0	Residency_LC	1	1	1
double	healthy	4EBP1	2	CellCellContact	0	Proliferation_LC	1	1	1
double	healthy	4EBP1	2	CellCellContact	1	Proliferation	0	0	0
double	healthy	4EBP1	2	CellCellContact	1	Apoptosis	0	0	0
double	healthy	4EBP1	2	CellCellContact	1	Survival_LC	1	1	1
double	healthy	4EBP1	2	CellCellContact	1	Residency_LC	1	1	1
double	healthy	4EBP1	2	CellCellContact	1	Proliferation_LC	1	1	1
double	healthy	4EBP1	2	cJUN	0	Proliferation	0	0	0
double	healthy	4EBP1	2	cJUN	0	Apoptosis	0	0	0
double	healthy	4EBP1	2	cJUN	0	Survival_LC	1	1	1
double	healthy	4EBP1	2	cJUN	0	Residency_LC	1	1	1
double	healthy	4EBP1	2	cJUN	0	Proliferation_LC	1	1	1
double	healthy	4EBP1	2	cJUN	2	Proliferation	1	1	1
double	healthy	4EBP1	2	cJUN	2	Apoptosis	0	0	0
double	healthy	4EBP1	2	cJUN	2	Survival_LC	1	1	1
double	healthy	4EBP1	2	cJUN	2	Residency_LC	0	0	0
double	healthy	4EBP1	2	cJUN	2	Proliferation_LC	2	2	2
double	healthy	4EBP1	2	CRAF	0	Proliferation	0	0	0
double	healthy	4EBP1	2	CRAF	0	Apoptosis	0	0	0
double	healthy	4EBP1	2	CRAF	0	Survival_LC	1	1	1
double	healthy	4EBP1	2	CRAF	0	Residency_LC	1	1	1
double	healthy	4EBP1	2	CRAF	0	Proliferation_LC	1	1	1
double	healthy	4EBP1	2	CRAF	6	Proliferation	0	0	0
double	healthy	4EBP1	2	CRAF	6	Apoptosis	2	2	2
double	healthy	4EBP1	2	CRAF	6	Survival_LC	2	2	2
double	healthy	4EBP1	2	CRAF	6	Residency_LC	2	2	2
double	healthy	4EBP1	2	CRAF	6	Proliferation_LC	0	0	0
double	healthy	4EBP1	2	CREB	0	Proliferation	0	0	0
double	healthy	4EBP1	2	CREB	0	Apoptosis	0	0	0
double	healthy	4EBP1	2	CREB	0	Survival_LC	1	1	1
double	healthy	4EBP1	2	CREB	0	Residency_LC	1	1	1
double	healthy	4EBP1	2	CREB	0	Proliferation_LC	1	1	1
double	healthy	4EBP1	2	CREB	2	Proliferation	0	0	0
double	healthy	4EBP1	2	CREB	2	Apoptosis	0	0	0
double	healthy	4EBP1	2	CREB	2	Survival_LC	1	1	1
double	healthy	4EBP1	2	CREB	2	Residency_LC	1	1	1
double	healthy	4EBP1	2	CREB	2	Proliferation_LC	1	1	1
double	healthy	4EBP1	2	CSF1	0	Proliferation	0	0	0
double	healthy	4EBP1	2	CSF1	0	Apoptosis	0	0	0
double	healthy	4EBP1	2	CSF1	0	Survival_LC	1	1	1
double	healthy	4EBP1	2	CSF1	0	Residency_LC	1	1	1
double	healthy	4EBP1	2	CSF1	0	Proliferation_LC	1	1	1
double	healthy	4EBP1	2	CSF1	2	Proliferation	0	0	0
double	healthy	4EBP1	2	CSF1	2	Apoptosis	0	0	0
double	healthy	4EBP1	2	CSF1	2	Survival_LC	2	2	2
double	healthy	4EBP1	2	CSF1	2	Residency_LC	1	1	1
double	healthy	4EBP1	2	CSF1	2	Proliferation_LC	2	2	2
double	healthy	4EBP1	2	CSF1R	0	Proliferation	0	0	0
double	healthy	4EBP1	2	CSF1R	0	Apoptosis	0	0	0
double	healthy	4EBP1	2	CSF1R	0	Survival_LC	0	0	0
double	healthy	4EBP1	2	CSF1R	0	Residency_LC	1	1	1
double	healthy	4EBP1	2	CSF1R	0	Proliferation_LC	0	0	0
double	healthy	4EBP1	2	CSF1R	2	Proliferation	0	0	0
double	healthy	4EBP1	2	CSF1R	2	Apoptosis	0	0	0
double	healthy	4EBP1	2	CSF1R	2	Survival_LC	2	2	2
double	healthy	4EBP1	2	CSF1R	2	Residency_LC	1	1	1
double	healthy	4EBP1	2	CSF1R	2	Proliferation_LC	2	2	2
double	healthy	4EBP1	2	CycD_CDK4	0	Proliferation	0	0	0
double	healthy	4EBP1	2	CycD_CDK4	0	Apoptosis	0	0	0
double	healthy	4EBP1	2	CycD_CDK4	0	Survival_LC	1	1	1
double	healthy	4EBP1	2	CycD_CDK4	0	Residency_LC	1	1	1
double	healthy	4EBP1	2	CycD_CDK4	0	Proliferation_LC	1	1	1
double	healthy	4EBP1	2	CycD_CDK4	4	Proliferation	4	4	4
double	healthy	4EBP1	2	CycD_CDK4	4	Apoptosis	0	0	0
double	healthy	4EBP1	2	CycD_CDK4	4	Survival_LC	1	1	1
double	healthy	4EBP1	2	CycD_CDK4	4	Residency_LC	1	1	1
double	healthy	4EBP1	2	CycD_CDK4	4	Proliferation_LC	1	1	1
double	healthy	4EBP1	2	DKK	0	Proliferation	0	0	0
double	healthy	4EBP1	2	DKK	0	Apoptosis	0	0	0
double	healthy	4EBP1	2	DKK	0	Survival_LC	1	1	1
double	healthy	4EBP1	2	DKK	0	Residency_LC	1	1	1
double	healthy	4EBP1	2	DKK	0	Proliferation_LC	2	2	2
double	healthy	4EBP1	2	DKK	2	Proliferation	0	0	0
double	healthy	4EBP1	2	DKK	2	Apoptosis	0	0	0
double	healthy	4EBP1	2	DKK	2	Survival_LC	1	1	1
double	healthy	4EBP1	2	DKK	2	Residency_LC	1	1	1
double	healthy	4EBP1	2	DKK	2	Proliferation_LC	0	0	0
double	healthy	4EBP1	2	E-cadherin	0	Proliferation	0	0	0
double	healthy	4EBP1	2	E-cadherin	0	Apoptosis	0	0	0
double	healthy	4EBP1	2	E-cadherin	0	Survival_LC	1	1	1
double	healthy	4EBP1	2	E-cadherin	0	Residency_LC	0	0	0
double	healthy	4EBP1	2	E-cadherin	0	Proliferation_LC	2	2	2
double	healthy	4EBP1	2	E-cadherin	2	Proliferation	0	0	0
double	healthy	4EBP1	2	E-cadherin	2	Apoptosis	0	0	0
double	healthy	4EBP1	2	E-cadherin	2	Survival_LC	1	1	1
double	healthy	4EBP1	2	E-cadherin	2	Residency_LC	1	1	1
double	healthy	4EBP1	2	E-cadherin	2	Proliferation_LC	0	0	0
double	healthy	4EBP1	2	ERK_LC	0	Proliferation	0	0	0
double	healthy	4EBP1	2	ERK_LC	0	Apoptosis	0	0	0
double	healthy	4EBP1	2	ERK_LC	0	Survival_LC	0	0	0
double	healthy	4EBP1	2	ERK_LC	0	Residency_LC	1	1	1
double	healthy	4EBP1	2	ERK_LC	0	Proliferation_LC	0	0	0
double	healthy	4EBP1	2	ERK_LC	2	Proliferation	0	0	0
double	healthy	4EBP1	2	ERK_LC	2	Apoptosis	0	0	0
double	healthy	4EBP1	2	ERK_LC	2	Survival_LC	1	1	1
double	healthy	4EBP1	2	ERK_LC	2	Residency_LC	1	1	1
double	healthy	4EBP1	2	ERK_LC	2	Proliferation_LC	1	1	1
double	healthy	4EBP1	2	ERKi	0	Proliferation	0	0	0
double	healthy	4EBP1	2	ERKi	0	Apoptosis	0	0	0
double	healthy	4EBP1	2	ERKi	0	Survival_LC	1	1	1
double	healthy	4EBP1	2	ERKi	0	Residency_LC	1	1	1
double	healthy	4EBP1	2	ERKi	0	Proliferation_LC	1	1	1
double	healthy	4EBP1	2	ERKi	2	Proliferation	0	0	0
double	healthy	4EBP1	2	ERKi	2	Apoptosis	0	0	0
double	healthy	4EBP1	2	ERKi	2	Survival_LC	1	1	1
double	healthy	4EBP1	2	ERKi	2	Residency_LC	1	1	1
double	healthy	4EBP1	2	ERKi	2	Proliferation_LC	1	1	1
double	healthy	4EBP1	2	Ets1	0	Proliferation	0	0	0
double	healthy	4EBP1	2	Ets1	0	Apoptosis	0	0	0
double	healthy	4EBP1	2	Ets1	0	Survival_LC	1	1	1
double	healthy	4EBP1	2	Ets1	0	Residency_LC	1	1	1
double	healthy	4EBP1	2	Ets1	0	Proliferation_LC	1	1	1
double	healthy	4EBP1	2	Ets1	2	Proliferation	0	0	0
double	healthy	4EBP1	2	Ets1	2	Apoptosis	0	0	0
double	healthy	4EBP1	2	Ets1	2	Survival_LC	1	1	1
double	healthy	4EBP1	2	Ets1	2	Residency_LC	1	1	1
double	healthy	4EBP1	2	Ets1	2	Proliferation_LC	1	1	1
double	healthy	4EBP1	2	FAK	0	Proliferation	0	0	0
double	healthy	4EBP1	2	FAK	0	Apoptosis	0	0	0
double	healthy	4EBP1	2	FAK	0	Survival_LC	1	1	1
double	healthy	4EBP1	2	FAK	0	Residency_LC	1	1	1
double	healthy	4EBP1	2	FAK	0	Proliferation_LC	1	1	1
double	healthy	4EBP1	2	FAK	2	Proliferation	0	0	0
double	healthy	4EBP1	2	FAK	2	Apoptosis	0	0	0
double	healthy	4EBP1	2	FAK	2	Survival_LC	1	1	1
double	healthy	4EBP1	2	FAK	2	Residency_LC	1	1	1
double	healthy	4EBP1	2	FAK	2	Proliferation_LC	1	1	1
double	healthy	4EBP1	2	FRA1	0	Proliferation	0	0	0
double	healthy	4EBP1	2	FRA1	0	Apoptosis	0	0	0
double	healthy	4EBP1	2	FRA1	0	Survival_LC	1	1	1
double	healthy	4EBP1	2	FRA1	0	Residency_LC	1	1	1
double	healthy	4EBP1	2	FRA1	0	Proliferation_LC	1	1	1
double	healthy	4EBP1	2	FRA1	2	Proliferation	0	0	0
double	healthy	4EBP1	2	FRA1	2	Apoptosis	0	0	0
double	healthy	4EBP1	2	FRA1	2	Survival_LC	1	1	1
double	healthy	4EBP1	2	FRA1	2	Residency_LC	1	1	1
double	healthy	4EBP1	2	FRA1	2	Proliferation_LC	1	1	1
double	healthy	4EBP1	2	Frizzled	0	Proliferation	0	0	0
double	healthy	4EBP1	2	Frizzled	0	Apoptosis	0	0	0
double	healthy	4EBP1	2	Frizzled	0	Survival_LC	1	1	1
double	healthy	4EBP1	2	Frizzled	0	Residency_LC	1	1	1
double	healthy	4EBP1	2	Frizzled	0	Proliferation_LC	1	1	1
double	healthy	4EBP1	2	Frizzled	2	Proliferation	0	0	0
double	healthy	4EBP1	2	Frizzled	2	Apoptosis	0	0	0
double	healthy	4EBP1	2	Frizzled	2	Survival_LC	1	1	1
double	healthy	4EBP1	2	Frizzled	2	Residency_LC	1	1	1
double	healthy	4EBP1	2	Frizzled	2	Proliferation_LC	1	1	1
double	healthy	4EBP1	2	Frizzled_LC	0	Proliferation	0	0	0
double	healthy	4EBP1	2	Frizzled_LC	0	Apoptosis	0	0	0
double	healthy	4EBP1	2	Frizzled_LC	0	Survival_LC	1	1	1
double	healthy	4EBP1	2	Frizzled_LC	0	Residency_LC	1	1	1
double	healthy	4EBP1	2	Frizzled_LC	0	Proliferation_LC	0	0	0
double	healthy	4EBP1	2	Frizzled_LC	2	Proliferation	0	0	0
double	healthy	4EBP1	2	Frizzled_LC	2	Apoptosis	0	0	0
double	healthy	4EBP1	2	Frizzled_LC	2	Survival_LC	1	1	1
double	healthy	4EBP1	2	Frizzled_LC	2	Residency_LC	1	1	1
double	healthy	4EBP1	2	Frizzled_LC	2	Proliferation_LC	2	2	2
double	healthy	4EBP1	2	Gas6	0	Proliferation	0	0	0
double	healthy	4EBP1	2	Gas6	0	Apoptosis	0	0	0
double	healthy	4EBP1	2	Gas6	0	Survival_LC	1	1	1
double	healthy	4EBP1	2	Gas6	0	Residency_LC	1	1	1
double	healthy	4EBP1	2	Gas6	0	Proliferation_LC	1	1	1
double	healthy	4EBP1	2	Gas6	2	Proliferation	0	0	0
double	healthy	4EBP1	2	Gas6	2	Apoptosis	0	0	0
double	healthy	4EBP1	2	Gas6	2	Survival_LC	2	2	2
double	healthy	4EBP1	2	Gas6	2	Residency_LC	1	1	1
double	healthy	4EBP1	2	Gas6	2	Proliferation_LC	2	2	2
double	healthy	4EBP1	2	GF-RTK	0	Proliferation	0	0	0
double	healthy	4EBP1	2	GF-RTK	0	Apoptosis	0	0	0
double	healthy	4EBP1	2	GF-RTK	0	Survival_LC	1	1	1
double	healthy	4EBP1	2	GF-RTK	0	Residency_LC	1	1	1
double	healthy	4EBP1	2	GF-RTK	0	Proliferation_LC	1	1	1
double	healthy	4EBP1	2	GF-RTK	4	Proliferation	0	0	0
double	healthy	4EBP1	2	GF-RTK	4	Apoptosis	0	0	0
double	healthy	4EBP1	2	GF-RTK	4	Survival_LC	1	1	1
double	healthy	4EBP1	2	GF-RTK	4	Residency_LC	1	1	1
double	healthy	4EBP1	2	GF-RTK	4	Proliferation_LC	1	1	1
double	healthy	4EBP1	2	GF	0	Proliferation	0	0	0
double	healthy	4EBP1	2	GF	0	Apoptosis	0	0	0
double	healthy	4EBP1	2	GF	0	Survival_LC	1	1	1
double	healthy	4EBP1	2	GF	0	Residency_LC	1	1	1
double	healthy	4EBP1	2	GF	0	Proliferation_LC	1	1	1
double	healthy	4EBP1	2	GF	4	Proliferation	0	0	0
double	healthy	4EBP1	2	GF	4	Apoptosis	0	0	0
double	healthy	4EBP1	2	GF	4	Survival_LC	1	1	1
double	healthy	4EBP1	2	GF	4	Residency_LC	1	1	1
double	healthy	4EBP1	2	GF	4	Proliferation_LC	1	1	1
double	healthy	4EBP1	2	HRAS	0	Proliferation	0	0	0
double	healthy	4EBP1	2	HRAS	0	Apoptosis	0	0	0
double	healthy	4EBP1	2	HRAS	0	Survival_LC	1	1	1
double	healthy	4EBP1	2	HRAS	0	Residency_LC	1	1	1
double	healthy	4EBP1	2	HRAS	0	Proliferation_LC	1	1	1
double	healthy	4EBP1	2	HRAS	4	Proliferation	0	0	0
double	healthy	4EBP1	2	HRAS	4	Apoptosis	0	0	0
double	healthy	4EBP1	2	HRAS	4	Survival_LC	2	2	2
double	healthy	4EBP1	2	HRAS	4	Residency_LC	2	2	2
double	healthy	4EBP1	2	HRAS	4	Proliferation_LC	0	0	0
double	healthy	4EBP1	2	IAP	0	Proliferation	0	0	0
double	healthy	4EBP1	2	IAP	0	Apoptosis	0	0	0
double	healthy	4EBP1	2	IAP	0	Survival_LC	1	1	1
double	healthy	4EBP1	2	IAP	0	Residency_LC	1	1	1
double	healthy	4EBP1	2	IAP	0	Proliferation_LC	1	1	1
double	healthy	4EBP1	2	IAP	2	Proliferation	0	0	0
double	healthy	4EBP1	2	IAP	2	Apoptosis	0	0	0
double	healthy	4EBP1	2	IAP	2	Survival_LC	1	1	1
double	healthy	4EBP1	2	IAP	2	Residency_LC	1	1	1
double	healthy	4EBP1	2	IAP	2	Proliferation_LC	1	1	1
double	healthy	4EBP1	2	Id2	0	Proliferation	0	0	0
double	healthy	4EBP1	2	Id2	0	Apoptosis	0	0	0
double	healthy	4EBP1	2	Id2	0	Survival_LC	1	1	1
double	healthy	4EBP1	2	Id2	0	Residency_LC	1	1	1
double	healthy	4EBP1	2	Id2	0	Proliferation_LC	1	1	1
double	healthy	4EBP1	2	Id2	2	Proliferation	0	0	0
double	healthy	4EBP1	2	Id2	2	Apoptosis	0	0	0
double	healthy	4EBP1	2	Id2	2	Survival_LC	1	1	1
double	healthy	4EBP1	2	Id2	2	Residency_LC	1	1	1
double	healthy	4EBP1	2	Id2	2	Proliferation_LC	1	1	1
double	healthy	4EBP1	2	Id2_LC	0	Proliferation	0	0	0
double	healthy	4EBP1	2	Id2_LC	0	Apoptosis	0	0	0
double	healthy	4EBP1	2	Id2_LC	0	Survival_LC	1	1	1
double	healthy	4EBP1	2	Id2_LC	0	Residency_LC	0	0	0
double	healthy	4EBP1	2	Id2_LC	0	Proliferation_LC	1	1	1
double	healthy	4EBP1	2	Id2_LC	2	Proliferation	0	0	0
double	healthy	4EBP1	2	Id2_LC	2	Apoptosis	0	0	0
double	healthy	4EBP1	2	Id2_LC	2	Survival_LC	1	1	1
double	healthy	4EBP1	2	Id2_LC	2	Residency_LC	1	1	1
double	healthy	4EBP1	2	Id2_LC	2	Proliferation_LC	1	1	1
double	healthy	4EBP1	2	IKK	0	Proliferation	0	0	0
double	healthy	4EBP1	2	IKK	0	Apoptosis	0	0	0
double	healthy	4EBP1	2	IKK	0	Survival_LC	1	1	1
double	healthy	4EBP1	2	IKK	0	Residency_LC	1	1	1
double	healthy	4EBP1	2	IKK	0	Proliferation_LC	1	1	1
double	healthy	4EBP1	2	IKK	2	Proliferation	0	0	0
double	healthy	4EBP1	2	IKK	2	Apoptosis	0	0	0
double	healthy	4EBP1	2	IKK	2	Survival_LC	1	1	1
double	healthy	4EBP1	2	IKK	2	Residency_LC	1	1	1
double	healthy	4EBP1	2	IKK	2	Proliferation_LC	1	1	1
double	healthy	4EBP1	2	IL-18	0	Proliferation	0	0	0
double	healthy	4EBP1	2	IL-18	0	Apoptosis	0	0	0
double	healthy	4EBP1	2	IL-18	0	Survival_LC	1	1	1
double	healthy	4EBP1	2	IL-18	0	Residency_LC	1	1	1
double	healthy	4EBP1	2	IL-18	0	Proliferation_LC	1	1	1
double	healthy	4EBP1	2	IL-18	2	Proliferation	0	0	0
double	healthy	4EBP1	2	IL-18	2	Apoptosis	0	0	0
double	healthy	4EBP1	2	IL-18	2	Survival_LC	1	1	1
double	healthy	4EBP1	2	IL-18	2	Residency_LC	0	0	0
double	healthy	4EBP1	2	IL-18	2	Proliferation_LC	2	2	2
double	healthy	4EBP1	2	IL-1B	0	Proliferation	0	0	0
double	healthy	4EBP1	2	IL-1B	0	Apoptosis	0	0	0
double	healthy	4EBP1	2	IL-1B	0	Survival_LC	1	1	1
double	healthy	4EBP1	2	IL-1B	0	Residency_LC	1	1	1
double	healthy	4EBP1	2	IL-1B	0	Proliferation_LC	1	1	1
double	healthy	4EBP1	2	IL-1B	2	Proliferation	0	0	0
double	healthy	4EBP1	2	IL-1B	2	Apoptosis	0	0	0
double	healthy	4EBP1	2	IL-1B	2	Survival_LC	1	1	1
double	healthy	4EBP1	2	IL-1B	2	Residency_LC	0	0	0
double	healthy	4EBP1	2	IL-1B	2	Proliferation_LC	2	2	2
double	healthy	4EBP1	2	IL-1R	0	Proliferation	0	0	0
double	healthy	4EBP1	2	IL-1R	0	Apoptosis	0	0	0
double	healthy	4EBP1	2	IL-1R	0	Survival_LC	1	1	1
double	healthy	4EBP1	2	IL-1R	0	Residency_LC	1	1	1
double	healthy	4EBP1	2	IL-1R	0	Proliferation_LC	1	1	1
double	healthy	4EBP1	2	IL-1R	2	Proliferation	0	0	0
double	healthy	4EBP1	2	IL-1R	2	Apoptosis	0	0	0
double	healthy	4EBP1	2	IL-1R	2	Survival_LC	1	1	1
double	healthy	4EBP1	2	IL-1R	2	Residency_LC	0	0	0
double	healthy	4EBP1	2	IL-1R	2	Proliferation_LC	2	2	2
double	healthy	4EBP1	2	IL-34	0	Proliferation	0	0	0
double	healthy	4EBP1	2	IL-34	0	Apoptosis	0	0	0
double	healthy	4EBP1	2	IL-34	0	Survival_LC	0	0	0
double	healthy	4EBP1	2	IL-34	0	Residency_LC	1	1	1
double	healthy	4EBP1	2	IL-34	0	Proliferation_LC	0	0	0
double	healthy	4EBP1	2	IL-34	2	Proliferation	0	0	0
double	healthy	4EBP1	2	IL-34	2	Apoptosis	0	0	0
double	healthy	4EBP1	2	IL-34	2	Survival_LC	2	2	2
double	healthy	4EBP1	2	IL-34	2	Residency_LC	1	1	1
double	healthy	4EBP1	2	IL-34	2	Proliferation_LC	2	2	2
double	healthy	4EBP1	2	Integrins	0	Proliferation	0	0	0
double	healthy	4EBP1	2	Integrins	0	Apoptosis	0	0	0
double	healthy	4EBP1	2	Integrins	0	Survival_LC	1	1	1
double	healthy	4EBP1	2	Integrins	0	Residency_LC	1	1	1
double	healthy	4EBP1	2	Integrins	0	Proliferation_LC	1	1	1
double	healthy	4EBP1	2	Integrins	2	Proliferation	0	0	0
double	healthy	4EBP1	2	Integrins	2	Apoptosis	0	0	0
double	healthy	4EBP1	2	Integrins	2	Survival_LC	1	1	1
double	healthy	4EBP1	2	Integrins	2	Residency_LC	1	1	1
double	healthy	4EBP1	2	Integrins	2	Proliferation_LC	1	1	1
double	healthy	4EBP1	2	Irf1	0	Proliferation	0	0	0
double	healthy	4EBP1	2	Irf1	0	Apoptosis	0	0	0
double	healthy	4EBP1	2	Irf1	0	Survival_LC	1	1	1
double	healthy	4EBP1	2	Irf1	0	Residency_LC	1	1	1
double	healthy	4EBP1	2	Irf1	0	Proliferation_LC	1	1	1
double	healthy	4EBP1	2	Irf1	2	Proliferation	0	0	0
double	healthy	4EBP1	2	Irf1	2	Apoptosis	0	0	0
double	healthy	4EBP1	2	Irf1	2	Survival_LC	1	1	1
double	healthy	4EBP1	2	Irf1	2	Residency_LC	0	0	0
double	healthy	4EBP1	2	Irf1	2	Proliferation_LC	2	2	2
double	healthy	4EBP1	2	Irf4	0	Proliferation	0	0	0
double	healthy	4EBP1	2	Irf4	0	Apoptosis	0	0	0
double	healthy	4EBP1	2	Irf4	0	Survival_LC	1	1	1
double	healthy	4EBP1	2	Irf4	0	Residency_LC	2	2	2
double	healthy	4EBP1	2	Irf4	0	Proliferation_LC	1	1	1
double	healthy	4EBP1	2	Irf4	2	Proliferation	0	0	0
double	healthy	4EBP1	2	Irf4	2	Apoptosis	0	0	0
double	healthy	4EBP1	2	Irf4	2	Survival_LC	1	1	1
double	healthy	4EBP1	2	Irf4	2	Residency_LC	1	1	1
double	healthy	4EBP1	2	Irf4	2	Proliferation_LC	1	1	1
double	healthy	4EBP1	2	JNK	0	Proliferation	0	0	0
double	healthy	4EBP1	2	JNK	0	Apoptosis	0	0	0
double	healthy	4EBP1	2	JNK	0	Survival_LC	1	1	1
double	healthy	4EBP1	2	JNK	0	Residency_LC	1	1	1
double	healthy	4EBP1	2	JNK	0	Proliferation_LC	1	1	1
double	healthy	4EBP1	2	JNK	2	Proliferation	0	0	0
double	healthy	4EBP1	2	JNK	2	Apoptosis	0	0	0
double	healthy	4EBP1	2	JNK	2	Survival_LC	1	1	1
double	healthy	4EBP1	2	JNK	2	Residency_LC	1	1	1
double	healthy	4EBP1	2	JNK	2	Proliferation_LC	1	1	1
double	healthy	4EBP1	2	JUNB	0	Proliferation	0	0	0
double	healthy	4EBP1	2	JUNB	0	Apoptosis	0	0	0
double	healthy	4EBP1	2	JUNB	0	Survival_LC	1	1	1
double	healthy	4EBP1	2	JUNB	0	Residency_LC	1	1	1
double	healthy	4EBP1	2	JUNB	0	Proliferation_LC	1	1	1
double	healthy	4EBP1	2	JUNB	2	Proliferation	0	0	0
double	healthy	4EBP1	2	JUNB	2	Apoptosis	0	0	0
double	healthy	4EBP1	2	JUNB	2	Survival_LC	1	1	1
double	healthy	4EBP1	2	JUNB	2	Residency_LC	1	1	1
double	healthy	4EBP1	2	JUNB	2	Proliferation_LC	1	1	1
double	healthy	4EBP1	2	LAMTOR-p14	0	Proliferation	0	0	0
double	healthy	4EBP1	2	LAMTOR-p14	0	Apoptosis	0	0	0
double	healthy	4EBP1	2	LAMTOR-p14	0	Survival_LC	0	0	0
double	healthy	4EBP1	2	LAMTOR-p14	0	Residency_LC	1	1	1
double	healthy	4EBP1	2	LAMTOR-p14	0	Proliferation_LC	0	0	0
double	healthy	4EBP1	2	LAMTOR-p14	2	Proliferation	0	0	0
double	healthy	4EBP1	2	LAMTOR-p14	2	Apoptosis	0	0	0
double	healthy	4EBP1	2	LAMTOR-p14	2	Survival_LC	1	1	1
double	healthy	4EBP1	2	LAMTOR-p14	2	Residency_LC	1	1	1
double	healthy	4EBP1	2	LAMTOR-p14	2	Proliferation_LC	1	1	1
double	healthy	4EBP1	2	MC1R	0	Proliferation	0	0	0
double	healthy	4EBP1	2	MC1R	0	Apoptosis	0	0	0
double	healthy	4EBP1	2	MC1R	0	Survival_LC	1	1	1
double	healthy	4EBP1	2	MC1R	0	Residency_LC	1	1	1
double	healthy	4EBP1	2	MC1R	0	Proliferation_LC	1	1	1
double	healthy	4EBP1	2	MC1R	2	Proliferation	0	0	0
double	healthy	4EBP1	2	MC1R	2	Apoptosis	0	0	0
double	healthy	4EBP1	2	MC1R	2	Survival_LC	1	1	1
double	healthy	4EBP1	2	MC1R	2	Residency_LC	1	1	1
double	healthy	4EBP1	2	MC1R	2	Proliferation_LC	1	1	1
double	healthy	4EBP1	2	Mcl-1	0	Proliferation	0	0	0
double	healthy	4EBP1	2	Mcl-1	0	Apoptosis	0	0	0
double	healthy	4EBP1	2	Mcl-1	0	Survival_LC	1	1	1
double	healthy	4EBP1	2	Mcl-1	0	Residency_LC	1	1	1
double	healthy	4EBP1	2	Mcl-1	0	Proliferation_LC	1	1	1
double	healthy	4EBP1	2	Mcl-1	2	Proliferation	0	0	0
double	healthy	4EBP1	2	Mcl-1	2	Apoptosis	0	0	0
double	healthy	4EBP1	2	Mcl-1	2	Survival_LC	1	1	1
double	healthy	4EBP1	2	Mcl-1	2	Residency_LC	1	1	1
double	healthy	4EBP1	2	Mcl-1	2	Proliferation_LC	1	1	1
double	healthy	4EBP1	2	MEK_LC	0	Proliferation	0	0	0
double	healthy	4EBP1	2	MEK_LC	0	Apoptosis	0	0	0
double	healthy	4EBP1	2	MEK_LC	0	Survival_LC	0	0	0
double	healthy	4EBP1	2	MEK_LC	0	Residency_LC	1	1	1
double	healthy	4EBP1	2	MEK_LC	0	Proliferation_LC	0	0	0
double	healthy	4EBP1	2	MEK_LC	2	Proliferation	0	0	0
double	healthy	4EBP1	2	MEK_LC	2	Apoptosis	0	0	0
double	healthy	4EBP1	2	MEK_LC	2	Survival_LC	1	1	1
double	healthy	4EBP1	2	MEK_LC	2	Residency_LC	1	1	1
double	healthy	4EBP1	2	MEK_LC	2	Proliferation_LC	1	1	1
double	healthy	4EBP1	2	MEKGoF	0	Proliferation	0	0	0
double	healthy	4EBP1	2	MEKGoF	0	Apoptosis	0	0	0
double	healthy	4EBP1	2	MEKGoF	0	Survival_LC	1	1	1
double	healthy	4EBP1	2	MEKGoF	0	Residency_LC	1	1	1
double	healthy	4EBP1	2	MEKGoF	0	Proliferation_LC	1	1	1
double	healthy	4EBP1	2	MEKGoF	1	Proliferation	0	0	0
double	healthy	4EBP1	2	MEKGoF	1	Apoptosis	0	0	0
double	healthy	4EBP1	2	MEKGoF	1	Survival_LC	1	1	1
double	healthy	4EBP1	2	MEKGoF	1	Residency_LC	1	1	1
double	healthy	4EBP1	2	MEKGoF	1	Proliferation_LC	1	1	1
double	healthy	4EBP1	2	MEKi	0	Proliferation	0	0	0
double	healthy	4EBP1	2	MEKi	0	Apoptosis	0	0	0
double	healthy	4EBP1	2	MEKi	0	Survival_LC	1	1	1
double	healthy	4EBP1	2	MEKi	0	Residency_LC	1	1	1
double	healthy	4EBP1	2	MEKi	0	Proliferation_LC	1	1	1
double	healthy	4EBP1	2	MEKi	2	Proliferation	0	0	0
double	healthy	4EBP1	2	MEKi	2	Apoptosis	0	0	0
double	healthy	4EBP1	2	MEKi	2	Survival_LC	1	1	1
double	healthy	4EBP1	2	MEKi	2	Residency_LC	1	1	1
double	healthy	4EBP1	2	MEKi	2	Proliferation_LC	1	1	1
double	healthy	4EBP1	2	MITF	0	Proliferation	0	0	0
double	healthy	4EBP1	2	MITF	0	Apoptosis	0	0	0
double	healthy	4EBP1	2	MITF	0	Survival_LC	1	1	1
double	healthy	4EBP1	2	MITF	0	Residency_LC	0	0	0
double	healthy	4EBP1	2	MITF	0	Proliferation_LC	2	2	2
double	healthy	4EBP1	2	MITF	3	Proliferation	0	0	0
double	healthy	4EBP1	2	MITF	3	Apoptosis	0	0	0
double	healthy	4EBP1	2	MITF	3	Survival_LC	1	1	1
double	healthy	4EBP1	2	MITF	3	Residency_LC	1	1	1
double	healthy	4EBP1	2	MITF	3	Proliferation_LC	1	1	1
double	healthy	4EBP1	2	ML-IAP	0	Proliferation	0	0	0
double	healthy	4EBP1	2	ML-IAP	0	Apoptosis	0	0	0
double	healthy	4EBP1	2	ML-IAP	0	Survival_LC	1	1	1
double	healthy	4EBP1	2	ML-IAP	0	Residency_LC	1	1	1
double	healthy	4EBP1	2	ML-IAP	0	Proliferation_LC	1	1	1
double	healthy	4EBP1	2	ML-IAP	2	Proliferation	0	0	0
double	healthy	4EBP1	2	ML-IAP	2	Apoptosis	0	0	0
double	healthy	4EBP1	2	ML-IAP	2	Survival_LC	1	1	1
double	healthy	4EBP1	2	ML-IAP	2	Residency_LC	1	1	1
double	healthy	4EBP1	2	ML-IAP	2	Proliferation_LC	1	1	1
double	healthy	4EBP1	2	MOMP	0	Proliferation	0	0	0
double	healthy	4EBP1	2	MOMP	0	Apoptosis	0	0	0
double	healthy	4EBP1	2	MOMP	0	Survival_LC	1	1	1
double	healthy	4EBP1	2	MOMP	0	Residency_LC	1	1	1
double	healthy	4EBP1	2	MOMP	0	Proliferation_LC	1	1	1
double	healthy	4EBP1	2	MOMP	2	Proliferation	0	0	0
double	healthy	4EBP1	2	MOMP	2	Apoptosis	3	3	3
double	healthy	4EBP1	2	MOMP	2	Survival_LC	1	1	1
double	healthy	4EBP1	2	MOMP	2	Residency_LC	1	1	1
double	healthy	4EBP1	2	MOMP	2	Proliferation_LC	1	1	1
double	healthy	4EBP1	2	mTOR_LC	0	Proliferation	0	0	0
double	healthy	4EBP1	2	mTOR_LC	0	Apoptosis	0	0	0
double	healthy	4EBP1	2	mTOR_LC	0	Survival_LC	0	0	0
double	healthy	4EBP1	2	mTOR_LC	0	Residency_LC	1	1	1
double	healthy	4EBP1	2	mTOR_LC	0	Proliferation_LC	0	0	0
double	healthy	4EBP1	2	mTOR_LC	2	Proliferation	0	0	0
double	healthy	4EBP1	2	mTOR_LC	2	Apoptosis	0	0	0
double	healthy	4EBP1	2	mTOR_LC	2	Survival_LC	2	2	2
double	healthy	4EBP1	2	mTOR_LC	2	Residency_LC	1	1	1
double	healthy	4EBP1	2	mTOR_LC	2	Proliferation_LC	2	2	2
double	healthy	4EBP1	2	NF1	0	Proliferation	0	0	0
double	healthy	4EBP1	2	NF1	0	Apoptosis	0	0	0
double	healthy	4EBP1	2	NF1	0	Survival_LC	1	1	1
double	healthy	4EBP1	2	NF1	0	Residency_LC	1	1	1
double	healthy	4EBP1	2	NF1	0	Proliferation_LC	1	1	1
double	healthy	4EBP1	2	NF1	2	Proliferation	0	0	0
double	healthy	4EBP1	2	NF1	2	Apoptosis	0	0	0
double	healthy	4EBP1	2	NF1	2	Survival_LC	1	1	1
double	healthy	4EBP1	2	NF1	2	Residency_LC	1	1	1
double	healthy	4EBP1	2	NF1	2	Proliferation_LC	1	1	1
double	healthy	4EBP1	2	p15	0	Proliferation	0	0	0
double	healthy	4EBP1	2	p15	0	Apoptosis	0	0	0
double	healthy	4EBP1	2	p15	0	Survival_LC	1	1	1
double	healthy	4EBP1	2	p15	0	Residency_LC	1	1	1
double	healthy	4EBP1	2	p15	0	Proliferation_LC	1	1	1
double	healthy	4EBP1	2	p15	2	Proliferation	0	0	0
double	healthy	4EBP1	2	p15	2	Apoptosis	0	0	0
double	healthy	4EBP1	2	p15	2	Survival_LC	1	1	1
double	healthy	4EBP1	2	p15	2	Residency_LC	1	1	1
double	healthy	4EBP1	2	p15	2	Proliferation_LC	1	1	1
double	healthy	4EBP1	2	p38	0	Proliferation	0	0	0
double	healthy	4EBP1	2	p38	0	Apoptosis	0	0	0
double	healthy	4EBP1	2	p38	0	Survival_LC	1	1	1
double	healthy	4EBP1	2	p38	0	Residency_LC	1	1	1
double	healthy	4EBP1	2	p38	0	Proliferation_LC	1	1	1
double	healthy	4EBP1	2	p38	2	Proliferation	0	0	0
double	healthy	4EBP1	2	p38	2	Apoptosis	0	0	0
double	healthy	4EBP1	2	p38	2	Survival_LC	1	1	1
double	healthy	4EBP1	2	p38	2	Residency_LC	1	1	1
double	healthy	4EBP1	2	p38	2	Proliferation_LC	1	1	1
double	healthy	4EBP1	2	PAR	0	Proliferation	0	0	0
double	healthy	4EBP1	2	PAR	0	Apoptosis	0	0	0
double	healthy	4EBP1	2	PAR	0	Survival_LC	1	1	1
double	healthy	4EBP1	2	PAR	0	Residency_LC	1	1	1
double	healthy	4EBP1	2	PAR	0	Proliferation_LC	1	1	1
double	healthy	4EBP1	2	PAR	2	Proliferation	0	0	0
double	healthy	4EBP1	2	PAR	2	Apoptosis	2	2	2
double	healthy	4EBP1	2	PAR	2	Survival_LC	1	1	1
double	healthy	4EBP1	2	PAR	2	Residency_LC	1	1	1
double	healthy	4EBP1	2	PAR	2	Proliferation_LC	1	1	1
double	healthy	4EBP1	2	PARP-1	0	Proliferation	0	0	0
double	healthy	4EBP1	2	PARP-1	0	Apoptosis	0	0	0
double	healthy	4EBP1	2	PARP-1	0	Survival_LC	1	1	1
double	healthy	4EBP1	2	PARP-1	0	Residency_LC	1	1	1
double	healthy	4EBP1	2	PARP-1	0	Proliferation_LC	1	1	1
double	healthy	4EBP1	2	PARP-1	2	Proliferation	0	0	0
double	healthy	4EBP1	2	PARP-1	2	Apoptosis	2	2	2
double	healthy	4EBP1	2	PARP-1	2	Survival_LC	1	1	1
double	healthy	4EBP1	2	PARP-1	2	Residency_LC	1	1	1
double	healthy	4EBP1	2	PARP-1	2	Proliferation_LC	1	1	1
double	healthy	4EBP1	2	PI3K_LC	0	Proliferation	0	0	0
double	healthy	4EBP1	2	PI3K_LC	0	Apoptosis	0	0	0
double	healthy	4EBP1	2	PI3K_LC	0	Survival_LC	0	0	0
double	healthy	4EBP1	2	PI3K_LC	0	Residency_LC	1	1	1
double	healthy	4EBP1	2	PI3K_LC	0	Proliferation_LC	0	0	0
double	healthy	4EBP1	2	PI3K_LC	2	Proliferation	0	0	0
double	healthy	4EBP1	2	PI3K_LC	2	Apoptosis	0	0	0
double	healthy	4EBP1	2	PI3K_LC	2	Survival_LC	2	2	2
double	healthy	4EBP1	2	PI3K_LC	2	Residency_LC	1	1	1
double	healthy	4EBP1	2	PI3K_LC	2	Proliferation_LC	2	2	2
double	healthy	4EBP1	2	PKA	0	Proliferation	0	0	0
double	healthy	4EBP1	2	PKA	0	Apoptosis	0	0	0
double	healthy	4EBP1	2	PKA	0	Survival_LC	1	1	1
double	healthy	4EBP1	2	PKA	0	Residency_LC	1	1	1
double	healthy	4EBP1	2	PKA	0	Proliferation_LC	1	1	1
double	healthy	4EBP1	2	PKA	2	Proliferation	0	0	0
double	healthy	4EBP1	2	PKA	2	Apoptosis	0	0	0
double	healthy	4EBP1	2	PKA	2	Survival_LC	1	1	1
double	healthy	4EBP1	2	PKA	2	Residency_LC	1	1	1
double	healthy	4EBP1	2	PKA	2	Proliferation_LC	1	1	1
double	healthy	4EBP1	2	PKC	0	Proliferation	0	0	0
double	healthy	4EBP1	2	PKC	0	Apoptosis	0	0	0
double	healthy	4EBP1	2	PKC	0	Survival_LC	1	1	1
double	healthy	4EBP1	2	PKC	0	Residency_LC	1	1	1
double	healthy	4EBP1	2	PKC	0	Proliferation_LC	1	1	1
double	healthy	4EBP1	2	PKC	2	Proliferation	0	0	0
double	healthy	4EBP1	2	PKC	2	Apoptosis	0	0	0
double	healthy	4EBP1	2	PKC	2	Survival_LC	1	1	1
double	healthy	4EBP1	2	PKC	2	Residency_LC	1	1	1
double	healthy	4EBP1	2	PKC	2	Proliferation_LC	1	1	1
double	healthy	4EBP1	2	Proliferation	0	Proliferation	0	0	0
double	healthy	4EBP1	2	Proliferation	0	Apoptosis	0	0	0
double	healthy	4EBP1	2	Proliferation	0	Survival_LC	1	1	1
double	healthy	4EBP1	2	Proliferation	0	Residency_LC	1	1	1
double	healthy	4EBP1	2	Proliferation	0	Proliferation_LC	1	1	1
double	healthy	4EBP1	2	Proliferation	4	Proliferation	4	4	4
double	healthy	4EBP1	2	Proliferation	4	Apoptosis	0	0	0
double	healthy	4EBP1	2	Proliferation	4	Survival_LC	1	1	1
double	healthy	4EBP1	2	Proliferation	4	Residency_LC	1	1	1
double	healthy	4EBP1	2	Proliferation	4	Proliferation_LC	1	1	1
double	healthy	4EBP1	2	Proliferation_LC	0	Proliferation	0	0	0
double	healthy	4EBP1	2	Proliferation_LC	0	Apoptosis	0	0	0
double	healthy	4EBP1	2	Proliferation_LC	0	Survival_LC	1	1	1
double	healthy	4EBP1	2	Proliferation_LC	0	Residency_LC	1	1	1
double	healthy	4EBP1	2	Proliferation_LC	0	Proliferation_LC	0	0	0
double	healthy	4EBP1	2	Proliferation_LC	2	Proliferation	0	0	0
double	healthy	4EBP1	2	Proliferation_LC	2	Apoptosis	0	0	0
double	healthy	4EBP1	2	Proliferation_LC	2	Survival_LC	1	1	1
double	healthy	4EBP1	2	Proliferation_LC	2	Residency_LC	1	1	1
double	healthy	4EBP1	2	Proliferation_LC	2	Proliferation_LC	2	2	2
double	healthy	4EBP1	2	Pros1	0	Proliferation	0	0	0
double	healthy	4EBP1	2	Pros1	0	Apoptosis	0	0	0
double	healthy	4EBP1	2	Pros1	0	Survival_LC	1	1	1
double	healthy	4EBP1	2	Pros1	0	Residency_LC	1	1	1
double	healthy	4EBP1	2	Pros1	0	Proliferation_LC	1	1	1
double	healthy	4EBP1	2	Pros1	2	Proliferation	0	0	0
double	healthy	4EBP1	2	Pros1	2	Apoptosis	0	0	0
double	healthy	4EBP1	2	Pros1	2	Survival_LC	1	1	1
double	healthy	4EBP1	2	Pros1	2	Residency_LC	1	1	1
double	healthy	4EBP1	2	Pros1	2	Proliferation_LC	1	1	1
double	healthy	4EBP1	2	Pu.1	0	Proliferation	0	0	0
double	healthy	4EBP1	2	Pu.1	0	Apoptosis	0	0	0
double	healthy	4EBP1	2	Pu.1	0	Survival_LC	1	1	1
double	healthy	4EBP1	2	Pu.1	0	Residency_LC	0	0	0
double	healthy	4EBP1	2	Pu.1	0	Proliferation_LC	1	1	1
double	healthy	4EBP1	2	Pu.1	2	Proliferation	0	0	0
double	healthy	4EBP1	2	Pu.1	2	Apoptosis	0	0	0
double	healthy	4EBP1	2	Pu.1	2	Survival_LC	1	1	1
double	healthy	4EBP1	2	Pu.1	2	Residency_LC	1	1	1
double	healthy	4EBP1	2	Pu.1	2	Proliferation_LC	1	1	1
double	healthy	4EBP1	2	PUMA	0	Proliferation	0	0	0
double	healthy	4EBP1	2	PUMA	0	Apoptosis	0	0	0
double	healthy	4EBP1	2	PUMA	0	Survival_LC	1	1	1
double	healthy	4EBP1	2	PUMA	0	Residency_LC	1	1	1
double	healthy	4EBP1	2	PUMA	0	Proliferation_LC	1	1	1
double	healthy	4EBP1	2	PUMA	2	Proliferation	0	0	0
double	healthy	4EBP1	2	PUMA	2	Apoptosis	0	0	0
double	healthy	4EBP1	2	PUMA	2	Survival_LC	1	1	1
double	healthy	4EBP1	2	PUMA	2	Residency_LC	1	1	1
double	healthy	4EBP1	2	PUMA	2	Proliferation_LC	1	1	1
double	healthy	4EBP1	2	ReplicationStress	0	Proliferation	0	0	0
double	healthy	4EBP1	2	ReplicationStress	0	Apoptosis	0	0	0
double	healthy	4EBP1	2	ReplicationStress	0	Survival_LC	1	1	1
double	healthy	4EBP1	2	ReplicationStress	0	Residency_LC	1	1	1
double	healthy	4EBP1	2	ReplicationStress	0	Proliferation_LC	1	1	1
double	healthy	4EBP1	2	ReplicationStress	1	Proliferation	0	0	0
double	healthy	4EBP1	2	ReplicationStress	1	Apoptosis	3	3	3
double	healthy	4EBP1	2	ReplicationStress	1	Survival_LC	1	1	1
double	healthy	4EBP1	2	ReplicationStress	1	Residency_LC	1	1	1
double	healthy	4EBP1	2	ReplicationStress	1	Proliferation_LC	1	1	1
double	healthy	4EBP1	2	Residency_LC	0	Proliferation	0	0	0
double	healthy	4EBP1	2	Residency_LC	0	Apoptosis	0	0	0
double	healthy	4EBP1	2	Residency_LC	0	Survival_LC	1	1	1
double	healthy	4EBP1	2	Residency_LC	0	Residency_LC	0	0	0
double	healthy	4EBP1	2	Residency_LC	0	Proliferation_LC	1	1	1
double	healthy	4EBP1	2	Residency_LC	2	Proliferation	0	0	0
double	healthy	4EBP1	2	Residency_LC	2	Apoptosis	0	0	0
double	healthy	4EBP1	2	Residency_LC	2	Survival_LC	1	1	1
double	healthy	4EBP1	2	Residency_LC	2	Residency_LC	2	2	2
double	healthy	4EBP1	2	Residency_LC	2	Proliferation_LC	1	1	1
double	healthy	4EBP1	2	ROR2	0	Proliferation	0	0	0
double	healthy	4EBP1	2	ROR2	0	Apoptosis	0	0	0
double	healthy	4EBP1	2	ROR2	0	Survival_LC	1	1	1
double	healthy	4EBP1	2	ROR2	0	Residency_LC	1	1	1
double	healthy	4EBP1	2	ROR2	0	Proliferation_LC	1	1	1
double	healthy	4EBP1	2	ROR2	2	Proliferation	0	0	0
double	healthy	4EBP1	2	ROR2	2	Apoptosis	0	0	0
double	healthy	4EBP1	2	ROR2	2	Survival_LC	1	1	1
double	healthy	4EBP1	2	ROR2	2	Residency_LC	1	1	1
double	healthy	4EBP1	2	ROR2	2	Proliferation_LC	1	1	1
double	healthy	4EBP1	2	RTK	0	Proliferation	0	0	0
double	healthy	4EBP1	2	RTK	0	Apoptosis	0	0	0
double	healthy	4EBP1	2	RTK	0	Survival_LC	1	1	1
double	healthy	4EBP1	2	RTK	0	Residency_LC	1	1	1
double	healthy	4EBP1	2	RTK	0	Proliferation_LC	1	1	1
double	healthy	4EBP1	2	RTK	4	Proliferation	0	0	0
double	healthy	4EBP1	2	RTK	4	Apoptosis	0	0	0
double	healthy	4EBP1	2	RTK	4	Survival_LC	1	1	1
double	healthy	4EBP1	2	RTK	4	Residency_LC	1	1	1
double	healthy	4EBP1	2	RTK	4	Proliferation_LC	1	1	1
double	healthy	4EBP1	2	Runx3	0	Proliferation	0	0	0
double	healthy	4EBP1	2	Runx3	0	Apoptosis	0	0	0
double	healthy	4EBP1	2	Runx3	0	Survival_LC	1	1	1
double	healthy	4EBP1	2	Runx3	0	Residency_LC	0	0	0
double	healthy	4EBP1	2	Runx3	0	Proliferation_LC	1	1	1
double	healthy	4EBP1	2	Runx3	2	Proliferation	0	0	0
double	healthy	4EBP1	2	Runx3	2	Apoptosis	0	0	0
double	healthy	4EBP1	2	Runx3	2	Survival_LC	1	1	1
double	healthy	4EBP1	2	Runx3	2	Residency_LC	1	1	1
double	healthy	4EBP1	2	Runx3	2	Proliferation_LC	1	1	1
double	healthy	4EBP1	2	S6K	0	Proliferation	0	0	0
double	healthy	4EBP1	2	S6K	0	Apoptosis	0	0	0
double	healthy	4EBP1	2	S6K	0	Survival_LC	1	1	1
double	healthy	4EBP1	2	S6K	0	Residency_LC	1	1	1
double	healthy	4EBP1	2	S6K	0	Proliferation_LC	1	1	1
double	healthy	4EBP1	2	S6K	2	Proliferation	0	0	0
double	healthy	4EBP1	2	S6K	2	Apoptosis	0	0	0
double	healthy	4EBP1	2	S6K	2	Survival_LC	1	1	1
double	healthy	4EBP1	2	S6K	2	Residency_LC	1	1	1
double	healthy	4EBP1	2	S6K	2	Proliferation_LC	1	1	1
double	healthy	4EBP1	2	Smad2_3	0	Proliferation	0	0	0
double	healthy	4EBP1	2	Smad2_3	0	Apoptosis	0	0	0
double	healthy	4EBP1	2	Smad2_3	0	Survival_LC	1	1	1
double	healthy	4EBP1	2	Smad2_3	0	Residency_LC	1	1	1
double	healthy	4EBP1	2	Smad2_3	0	Proliferation_LC	1	1	1
double	healthy	4EBP1	2	Smad2_3	2	Proliferation	0	0	0
double	healthy	4EBP1	2	Smad2_3	2	Apoptosis	0	0	0
double	healthy	4EBP1	2	Smad2_3	2	Survival_LC	1	1	1
double	healthy	4EBP1	2	Smad2_3	2	Residency_LC	1	1	1
double	healthy	4EBP1	2	Smad2_3	2	Proliferation_LC	1	1	1
double	healthy	4EBP1	2	Smad2_3_LC	0	Proliferation	0	0	0
double	healthy	4EBP1	2	Smad2_3_LC	0	Apoptosis	0	0	0
double	healthy	4EBP1	2	Smad2_3_LC	0	Survival_LC	1	1	1
double	healthy	4EBP1	2	Smad2_3_LC	0	Residency_LC	0	0	0
double	healthy	4EBP1	2	Smad2_3_LC	0	Proliferation_LC	1	1	1
double	healthy	4EBP1	2	Smad2_3_LC	2	Proliferation	0	0	0
double	healthy	4EBP1	2	Smad2_3_LC	2	Apoptosis	0	0	0
double	healthy	4EBP1	2	Smad2_3_LC	2	Survival_LC	1	1	1
double	healthy	4EBP1	2	Smad2_3_LC	2	Residency_LC	1	1	1
double	healthy	4EBP1	2	Smad2_3_LC	2	Proliferation_LC	1	1	1
double	healthy	4EBP1	2	Sp1	0	Proliferation	0	0	0
double	healthy	4EBP1	2	Sp1	0	Apoptosis	0	0	0
double	healthy	4EBP1	2	Sp1	0	Survival_LC	1	1	1
double	healthy	4EBP1	2	Sp1	0	Residency_LC	1	1	1
double	healthy	4EBP1	2	Sp1	0	Proliferation_LC	1	1	1
double	healthy	4EBP1	2	Sp1	2	Proliferation	0	0	0
double	healthy	4EBP1	2	Sp1	2	Apoptosis	0	0	0
double	healthy	4EBP1	2	Sp1	2	Survival_LC	1	1	1
double	healthy	4EBP1	2	Sp1	2	Residency_LC	1	1	1
double	healthy	4EBP1	2	Sp1	2	Proliferation_LC	1	1	1
double	healthy	4EBP1	2	Survival_LC	0	Proliferation	0	0	0
double	healthy	4EBP1	2	Survival_LC	0	Apoptosis	0	0	0
double	healthy	4EBP1	2	Survival_LC	0	Survival_LC	0	0	0
double	healthy	4EBP1	2	Survival_LC	0	Residency_LC	1	1	1
double	healthy	4EBP1	2	Survival_LC	0	Proliferation_LC	1	1	1
double	healthy	4EBP1	2	Survival_LC	2	Proliferation	0	0	0
double	healthy	4EBP1	2	Survival_LC	2	Apoptosis	0	0	0
double	healthy	4EBP1	2	Survival_LC	2	Survival_LC	2	2	2
double	healthy	4EBP1	2	Survival_LC	2	Residency_LC	1	1	1
double	healthy	4EBP1	2	Survival_LC	2	Proliferation_LC	1	1	1
double	healthy	4EBP1	2	TBR	0	Proliferation	0	0	0
double	healthy	4EBP1	2	TBR	0	Apoptosis	0	0	0
double	healthy	4EBP1	2	TBR	0	Survival_LC	1	1	1
double	healthy	4EBP1	2	TBR	0	Residency_LC	1	1	1
double	healthy	4EBP1	2	TBR	0	Proliferation_LC	1	1	1
double	healthy	4EBP1	2	TBR	2	Proliferation	0	0	0
double	healthy	4EBP1	2	TBR	2	Apoptosis	0	0	0
double	healthy	4EBP1	2	TBR	2	Survival_LC	1	1	1
double	healthy	4EBP1	2	TBR	2	Residency_LC	1	1	1
double	healthy	4EBP1	2	TBR	2	Proliferation_LC	1	1	1
double	healthy	4EBP1	2	TBR_LC	0	Proliferation	0	0	0
double	healthy	4EBP1	2	TBR_LC	0	Apoptosis	0	0	0
double	healthy	4EBP1	2	TBR_LC	0	Survival_LC	1	1	1
double	healthy	4EBP1	2	TBR_LC	0	Residency_LC	0	0	0
double	healthy	4EBP1	2	TBR_LC	0	Proliferation_LC	1	1	1
double	healthy	4EBP1	2	TBR_LC	2	Proliferation	0	0	0
double	healthy	4EBP1	2	TBR_LC	2	Apoptosis	0	0	0
double	healthy	4EBP1	2	TBR_LC	2	Survival_LC	2	2	2
double	healthy	4EBP1	2	TBR_LC	2	Residency_LC	2	2	2
double	healthy	4EBP1	2	TBR_LC	2	Proliferation_LC	0	0	0
double	healthy	4EBP1	2	TBX2	0	Proliferation	0	0	0
double	healthy	4EBP1	2	TBX2	0	Apoptosis	0	0	0
double	healthy	4EBP1	2	TBX2	0	Survival_LC	1	1	1
double	healthy	4EBP1	2	TBX2	0	Residency_LC	1	1	1
double	healthy	4EBP1	2	TBX2	0	Proliferation_LC	1	1	1
double	healthy	4EBP1	2	TBX2	2	Proliferation	0	0	0
double	healthy	4EBP1	2	TBX2	2	Apoptosis	0	0	0
double	healthy	4EBP1	2	TBX2	2	Survival_LC	1	1	1
double	healthy	4EBP1	2	TBX2	2	Residency_LC	1	1	1
double	healthy	4EBP1	2	TBX2	2	Proliferation_LC	1	1	1
double	healthy	4EBP1	2	TCF	0	Proliferation	0	0	0
double	healthy	4EBP1	2	TCF	0	Apoptosis	0	0	0
double	healthy	4EBP1	2	TCF	0	Survival_LC	1	1	1
double	healthy	4EBP1	2	TCF	0	Residency_LC	1	1	1
double	healthy	4EBP1	2	TCF	0	Proliferation_LC	1	1	1
double	healthy	4EBP1	2	TCF	2	Proliferation	0	0	0
double	healthy	4EBP1	2	TCF	2	Apoptosis	0	0	0
double	healthy	4EBP1	2	TCF	2	Survival_LC	1	1	1
double	healthy	4EBP1	2	TCF	2	Residency_LC	1	1	1
double	healthy	4EBP1	2	TCF	2	Proliferation_LC	1	1	1
double	healthy	4EBP1	2	TCF_LC	0	Proliferation	0	0	0
double	healthy	4EBP1	2	TCF_LC	0	Apoptosis	0	0	0
double	healthy	4EBP1	2	TCF_LC	0	Survival_LC	1	1	1
double	healthy	4EBP1	2	TCF_LC	0	Residency_LC	1	1	1
double	healthy	4EBP1	2	TCF_LC	0	Proliferation_LC	0	0	0
double	healthy	4EBP1	2	TCF_LC	2	Proliferation	0	0	0
double	healthy	4EBP1	2	TCF_LC	2	Apoptosis	0	0	0
double	healthy	4EBP1	2	TCF_LC	2	Survival_LC	1	1	1
double	healthy	4EBP1	2	TCF_LC	2	Residency_LC	1	1	1
double	healthy	4EBP1	2	TCF_LC	2	Proliferation_LC	2	2	2
double	healthy	4EBP1	2	TGF-B	0	Proliferation	0	0	0
double	healthy	4EBP1	2	TGF-B	0	Apoptosis	0	0	0
double	healthy	4EBP1	2	TGF-B	0	Survival_LC	1	1	1
double	healthy	4EBP1	2	TGF-B	0	Residency_LC	0	0	0
double	healthy	4EBP1	2	TGF-B	0	Proliferation_LC	1	1	1
double	healthy	4EBP1	2	TGF-B	3	Proliferation	0	0	0
double	healthy	4EBP1	2	TGF-B	3	Apoptosis	0	0	0
double	healthy	4EBP1	2	TGF-B	3	Survival_LC	2	2	2
double	healthy	4EBP1	2	TGF-B	3	Residency_LC	2	2	2
double	healthy	4EBP1	2	TGF-B	3	Proliferation_LC	0	0	0
double	healthy	4EBP1	2	TNF-a	0	Proliferation	0	0	0
double	healthy	4EBP1	2	TNF-a	0	Apoptosis	0	0	0
double	healthy	4EBP1	2	TNF-a	0	Survival_LC	1	1	1
double	healthy	4EBP1	2	TNF-a	0	Residency_LC	1	1	1
double	healthy	4EBP1	2	TNF-a	0	Proliferation_LC	1	1	1
double	healthy	4EBP1	2	TNF-a	2	Proliferation	0	0	0
double	healthy	4EBP1	2	TNF-a	2	Apoptosis	0	0	0
double	healthy	4EBP1	2	TNF-a	2	Survival_LC	1	1	1
double	healthy	4EBP1	2	TNF-a	2	Residency_LC	0	0	0
double	healthy	4EBP1	2	TNF-a	2	Proliferation_LC	2	2	2
double	healthy	4EBP1	2	TNFR	0	Proliferation	0	0	0
double	healthy	4EBP1	2	TNFR	0	Apoptosis	0	0	0
double	healthy	4EBP1	2	TNFR	0	Survival_LC	1	1	1
double	healthy	4EBP1	2	TNFR	0	Residency_LC	1	1	1
double	healthy	4EBP1	2	TNFR	0	Proliferation_LC	1	1	1
double	healthy	4EBP1	2	TNFR	2	Proliferation	0	0	0
double	healthy	4EBP1	2	TNFR	2	Apoptosis	0	0	0
double	healthy	4EBP1	2	TNFR	2	Survival_LC	1	1	1
double	healthy	4EBP1	2	TNFR	2	Residency_LC	1	1	1
[truncated: 811,326+ more rows]
