# Supplementary material for: Localized immune surveillance of primary melanoma in the skin deciphered through executable modeling
Source: Sci Adv. 2023 Apr 12;9(15):eadd1992. doi: 10.1126/sciadv.add1992 (PMC10096595; doi:10.1126/sciadv.add1992)
Supplement: Supplementary file 3 — Supplementary References [file sciadv.add1992_supplementary_references.zip]

Archive with 1 entries (1 files):
- add1992_Supplementary_References.xlsx
