# Supplementary material for: Localized immune surveillance of primary melanoma in the skin deciphered through executable modeling
Source: Sci Adv. 2023 Apr 12;9(15):eadd1992. doi: 10.1126/sciadv.add1992 (PMC10096595; doi:10.1126/sciadv.add1992)
Supplement: Supplementary file 3 — Supplementary References [file sciadv.add1992_supplementary_references.zip › add1992_Supplementary_References.xlsx]

## Sheet: Sheet1
Supplementary References Reference list for Supplementary Tables S1-S9, S11, and S13.
B. B. Aggarwal, S. C. Gupta, J. H. Kim, Historical perspectives on tumor necrosis factor and its superfamily: 25 years later, a golden journey. Blood. 119, 651–665 (2012).
C. Akgul, P. C. Turner, M. R. H. White, S. W. Edwards, Functional analysis of the human MCL-1 gene. Cell. Mol. Life Sci. 57, 684–691 (2000).
D. R. Alessi, S. R. James, C. P. Downes, A. B. Holmes, P. R. J. Gaffney, C. B. Reese, P. Cohen, Characterization of a 3-phosphoinositide-dependent protein kinase which phosphorylates and activates protein kinase Bα. Curr. Biol. 7, 261–269 (1997).
E. M. Van Allen, N. Wagle, A. Sucker, D. J. Treacy, C. M. Johannessen, E. M. Goetz, C. S. Place, A. Taylor-Weiner, S. Whittaker, G. V Kryukov, E. Hodis, M. Rosenberg, A. McKenna, K. Cibulskis, D. Farlow, L. Zimmer, U. Hillen, R. Gutzmer, S. M. Goldinger, S. Ugurel, H. J. Gogas, F. Egberts, C. Berking, U. Trefzer, C. Loquai, B. Weide, J. C. Hassel, S. B. Gabriel, S. L. Carter, G. Getz, L. A. Garra…
J. N. Anastas, R. T. Moon, WNT signalling pathways as therapeutic targets in cancer. Nat. Rev. Cancer. 13, 11–26 (2013).
R. Anjum, J. Blenis, The RSK family of kinases: Emerging roles in cellular signalling. Nat. Rev. Mol. Cell Biol. 9, 747–758 (2008).
I. Arozarena, C. Wellbrock, Overcoming resistance to BRAF inhibitors. Ann. Transl. Med. 5, 387 (2017).
M. S. Asem, S. Buechler, R. B. Wates, D. L. Miller, M. S. Stack, Wnt5a Signaling in Cancer. Cancers (Basel). 8, 79 (2016).
J. Averous, B. D. Fonseca, C. G. Proud, Regulation of cyclin D1 expression by mTORC1 signaling requires eukaryotic initiation factor 4E-binding protein 1. Oncogene. 27, 1106–1113 (2008).
D. Bai, L. Ueno, P. K. Vogt, Akt‐mediated regulation of NFκB and the essentialness of NFκB for the oncogenicity of PI3K and Akt. Int. J. Cancer. 125, 2863–2870 (2009).
T. Bauer, A. Zagórska, J. Jurkin, N. Yasmin, R. Köffel, S. Richter, B. Gesslbauer, G. Lemke, H. Strobl, Identification of Axl as a downstream effector of TGF-β1 during Langerhans cell differentiation and epidermal homeostasis. J. Exp. Med. 209, 2033–2047 (2012).
M.-E. Beaulieu, T. Jauset, D. Massó-Vallés, S. Martínez-Martín, P. Rahl, L. Maltais, M. F. Zacarias-Fluck, S. Casacuberta-Serra, E. S. del Pozo, C. Fiore, L. Foradada, V. C. Cano, M. Sánchez-Hervás, M. Guenther, E. R. Sanz, M. Oteo, C. Tremblay, G. Martín, D. Letourneau, M. Montagne, M. Á. M. Alonso, J. R. Whitfield, P. Lavigne, L. Soucek, Intrinsic cell-penetrating activity propels Omomyc from p…
M. R. Becker, Y. S. Choi, S. E. Millar, M. C. Udey, Wnt Signaling Influences the Development of Murine Epidermal Langerhans Cells. J. Invest. Dermatol. 131, 1861–1868 (2011).
A. Benavides-Serrato, J. Lee, B. Holmes, K. A. Landon, T. Bashir, M. E. Jung, A. Lichtenstein, J. Gera, Specific blockade of Rictor-mTOR association inhibits mTORC2 activity and is cytotoxic in glioblastoma. PLoS One. 12, e0176599 (2017).
C. A. Benetatos, Y. Mitsuuchi, J. M. Burns, E. M. Neiman, S. M. Condon, G. Yu, M. E. Seipel, G. S. Kapoor, M. G. LaPorte, S. R. Rippin, Y. Deng, M. S. Hendi, P. K. Tirunahari, Y.-H. Lee, T. Haimowitz, M. D. Alexander, M. A. Graham, D. Weng, Y. Shi, M. A. McKinlay, S. K. Chunduru, Birinapant (TL32711), a Bivalent SMAC Mimetic, Targets TRAF2-Associated cIAPs, Abrogates TNF-Induced NF-κB Activation,…
D. C. Bennett, Genetics of melanoma progression: the rise and fall of cell senescence. Pigment Cell Melanoma Res. 29, 122–140 (2016).
D. C. Bennett, How to make a melanoma: what do we know of the primary clonal events? Pigment Cell Melanoma Res. 21, 27–38 (2008).
C. M. Blair, N. M. Walsh, B. H. Littman, F. W. Marcoux, G. S. Baillie, Targeting B-Raf inhibitor resistant melanoma with novel cell penetrating peptide disrupters of PDE8A – C-Raf. BMC Cancer. 19, 266 (2019).
A. Bolomsky, M. Vogler, M. C. Köse, C. A. Heckman, G. Ehx, H. Ludwig, J. Caers, MCL-1 inhibitors, fast-lane development of a new class of anti-cancer agents. J. Hematol. Oncol. 13, 173 (2020).
T. A. Borkowski, J. J. Letterio, A. G. Farr, M. C. Udey, A Role for Endogenous Transforming Growth Factor β1 in Langerhans Cell Biology: The Skin of Transforming Growth Factor β1 Null Mice Is Devoid of Epidermal Langerhans Cells. J. Exp. Med. 184, 2417–2422 (1996).
J. Van den Bossche, B. Malissen, A. Mantovani, P. De Baetselier, J. A. Van Ginderachter, Regulation and function of the E-cadherin/catenin complex in cells of the monocyte-macrophage lineage and DCs. Blood. 119, 1623–1633 (2012).
A. Brennan, J. T. Leech, N. M. Kad, J. M. Mason, Selective antagonism of cJun for cancer therapy. J. Exp. Clin. Cancer Res. 39, 184 (2020).
B. M. N. Brinkman, J. B. Telliez, A. R. Schievella, L. L. Lin, A. E. Goldfeld, Engagement of tumor necrosis factor (TNF) receptor 1 leads to ATF-2- and p38 mitogen-activated protein kinase-dependent TNF-α gene expression. J. Biol. Chem. 274, 30882–30886 (1999).
G. J. Brunn, C. C. Hudson, A. Sekulić, J. M. Williams, H. Hosoi, P. J. Houghton, J. C. Lawrence, R. T. Abraham, Phosphorylation of the translational repressor PHAS-I by the mammalian target of rapamycin. Science. 277, 99–101 (1997).
M. Burotto, V. L. Chiou, J. Lee, E. C. Kohn, The MAPK pathway across different malignancies: A new perspective. Cancer. 120, 3446–3456 (2014).
S. A. Byron, D. C. Loch, C. L. Wellens, A. Wortmann, J. Wu, J. Wang, K. Nomoto, P. M. Pollock, Sensitivity to the MEK inhibitor E6201 in melanoma cells is associated with mutant BRAF and wildtype PTEN status. Mol. Cancer. 11, 75 (2012).
S. Carreira, J. Goodall, L. Denat, M. Rodriguez, P. Nuciforo, K. S. Hoek, A. Testori, L. Larue, C. R. Goding, Mitf regulation of Dia1 controls melanoma proliferation and invasiveness. Genes Dev. 20, 3426–3439 (2006).
L. Chen, S. N. Willis, A. Wei, B. J. Smith, J. I. Fletcher, M. G. Hinds, P. M. Colman, C. L. Day, J. M. Adams, D. C. S. Huang, Differential Targeting of Prosurvival Bcl-2 Proteins by Their BH3-Only Ligands Allows Complementary Apoptotic Function. Mol. Cell. 17, 393–403 (2005).
M. Cheung, A. Sharma, S. V Madhunapantula, G. P. Robertson, Akt3 and Mutant V600EB-Raf Cooperate to Promote Early Melanoma Development. Cancer Res. 68, 3429–3439 (2008).
M. Chopin, S. L. Nutt, Establishing and maintaining the Langerhans cell network. Semin. Cell Dev. Biol. 41, 23–29 (2015).
M. Chopin, C. Seillet, S. Chevrier, L. Wu, H. Wang, H. C. Morse, G. T. Belz, S. L. Nutt, Langerhans cells are generated by two distinct PU.1-dependent transcriptional networks. J. Exp. Med. 210, 2967–2980 (2013).
M. Collin, P. Milne, Langerhans cell origin and regulation. Curr. Opin. Hematol. 23, 28–35 (2016).
S. J. Cook, K. Stuart, R. Gilley, M. J. Sale, Control of cell death and mitochondrial fission by ERK1/2 MAP kinase signalling. FEBS J. 284, 4177–4195 (2017).
D. A. E. Cross, D. R. Alessi, P. Cohen, M. Andjelkovich, B. A. Hemmings, Inhibition of glycogen synthase kinase-3 by insulin mediated by protein kinase B. Nature. 378, 785–789 (1995).
M. Cumberbatch, R. J. Dearman, C. Antonopoulos, R. W. Groves, I. Kimber, Interleukin (IL)‐18 induces Langerhans cell migration by a tumour necrosis factor‐α‐ and IL‐1β‐dependent mechanism. Immunology. 102, 323–330 (2001).
M. Cumberbatch, R. J. Dearman, I. Kimber, Langerhans cells require signals from both tumour necrosis factor‐α and interleukin‐1β for migration. Immunology. 92, 388–395 (1997).
M. Cumberbatch, I. Fielding, I. Kimber, Modulation of epidermal Langerhans’ cell frequency by tumour necrosis factor-alpha. Immunology. 81, 395–401 (1994).
S. R. Datta, H. Dudek, T. Xu, S. Masters, F. Haian, Y. Gotoh, M. E. Greenberg, Akt phosphorylation of BAD couples survival signals to the cell- intrinsic death machinery. Cell. 91, 231–241 (1997).
K. K. David, S. A. Andrabi, T. M. Dawson, V. L. Dawson, Parthanatos, A messenger of death. Front. Biosci. 14, 1116–1128 (2009).
H. Davies, G. R. Bignell, C. Cox, P. Stephens, S. Edkins, S. Clegg, J. Teague, H. Woffendin, M. J. Garnett, W. Bottomley, N. Davis, E. Dicks, R. Ewing, Y. Floyd, K. Gray, S. Hall, R. Hawes, J. Hughes, V. Kosmidou, A. Menzies, C. Mould, A. Parker, C. Stevens, S. Watt, S. Hooper, R. Wilson, H. Jayatilake, B. A. Gusterson, C. Cooper, J. Shipley, D. Hargrave, K. Pritchard-Jones, N. Maitland, G. Chene…
J. Davies, A. F. Vallejo, S. Sirvent, G. Porter, K. Clayton, Y. Qumbelo, P. Stumpf, J. West, C. M. Gray, N. T. L. Chigorimbo-Murefu, B. MacArthur, M. E. Polak, An IRF1-IRF4 Toggle-Switch Controls Tolerogenic and Immunogenic Transcriptional Programming in Human Langerhans Cells. Front. Immunol. 12, 665312 (2021).
J. Deckers, H. Hammad, E. Hoste, Langerhans Cells: Sensing the Environment in Health and Disease. Front. Immunol. 9, 93 (2018).
V. Delmas, F. Beermann, S. Martinozzi, S. Carreira, J. Ackermann, M. Kumasaka, L. Denat, J. Goodall, F. Luciani, A. Viros, N. Demirkan, B. C. Bastian, C. R. Goding, L. Larue, β-Catenin induces immortalization of melanocytes by suppressing p16INK4a expression and cooperates with N-Ras in melanoma development. Genes Dev. 21, 2923–2935 (2007).
S. Didovic, F. V. Opitz, B. Holzmann, I. Förster, H. Weighardt, Requirement of MyD88 signaling in keratinocytes for Langerhans cell migration and initiation of atopic dermatitis-like symptoms in mice. Eur. J. Immunol. 46, 981–992 (2016).
Q. Ding, W. Xia, J. C. Liu, J. Y. Yang, D. F. Lee, J. Xia, G. Bartholomeusz, Y. Li, Y. Pan, Z. Li, R. C. Bargou, J. Qin, C. C. Lai, F. J. Tsai, C. H. Tsai, M. C. Hung, Erk associates with and primes GSK-3β for its inactivation resulting in upregulation of β-catenin. Mol. Cell. 19, 159–170 (2005).
S. K. Dissanayake, P. B. Olkhanud, M. P. O’Connell, A. Carter, A. D. French, T. C. Camilli, C. D. Emeche, K. J. Hewitt, D. T. Rosenthal, P. D. Leotlela, M. S. Wade, S. W. Yang, L. Brant, B. J. Nickoloff, J. L. Messina, A. Biragyn, K. S. Hoek, D. D. Taub, D. L. Longo, V. K. Sondak, S. M. Hewitt, A. T. Weeraratna, Wnt5A Regulates Expression of Tumor-Associated Antigens in Melanoma via Changes in Si…
S. K. Dissanayake, M. Wade, C. E. Johnson, M. P. O’Connell, P. D. Leotlela, A. D. French, K. V. Shah, K. J. Hewitt, D. T. Rosenthal, F. E. Indig, Y. Jiang, B. J. Nickoloff, D. D. Taub, J. M. Trent, R. T. Moon, M. Bittner, A. T. Weeraratna, The Wnt5A/protein kinase C pathway mediates motility in melanoma cells via the inhibition of metastasis suppressors and initiation of an epithelial to mesenchy…
J. C. H. Donovan, J. M. Rothenstein, J. M. Slingerland, Non-malignant and tumor-derived cells differ in their requirement for p27Kip1 in transforming growth factor-β-mediated G1 arrest. J. Biol. Chem. 277, 41686–41692 (2002).
D. J. Easty, S. G. Gray, K. J. O’Byrne, D. O’Donnell, D. C. Bennett, Receptor tyrosine kinases and their activation in melanoma. Pigment Cell Melanoma Res. 24, 446–461 (2011).
T. S. K. Eisinger-Mathason, J. Andrade, D. A. Lannigan, RSK in tumorigenesis: Connections to steroid signaling. Steroids. 75, 191–202 (2010).
W. S. El-Deiry, T. Tokino, V. E. Velculescu, D. B. Levy, R. Parsons, J. M. Trent, D. Lin, W. E. Mercer, K. W. Kinzler, B. Vogelstein, WAF1, a potential mediator of p53 tumor suppression. Cell. 75, 817–825 (1993).
J. V Falvo, A. V Tsytsykova, A. E. Goldfeld, Transcriptional control of the TNF gene. Curr. Dir. Autoimmun. 11, 27–60 (2010).
X. Fang, S. X. Yu, Y. Lu, R. C. Bast, J. R. Woodgett, G. B. Mills, Phosphorylation and inactivation of glycogen synthase kinase 3 by protein kinase A. Proc. Natl. Acad. Sci. U. S. A. 97, 11960–11965 (2000).
Y. Feng, X. Chen, K. Cassady, Z. Zou, S. Yang, Z. Wang, X. Zhang, The Role of mTOR Inhibitors in Hematologic Disease: From Bench to Bedside. Front. Oncol. 10, 611690 (2021).
R. Fischer, R. E. Kontermann, K. Pfizenmaier, Selective Targeting of TNF Receptors as a Novel Therapeutic Approach. Front. Cell Dev. Biol. 8, 401 (2020).
L. Galluzzi, S. Spranger, E. Fuchs, A. López-Soto, WNT Signaling in Cancer Immunosurveillance. Trends Cell Biol. 29, 44–65 (2018).
X. Gan, J. Wang, B. Su, D. Wu, Evidence for direct activation of mTORC2 kinase activity by phosphatidylinositol 3,4,5-trisphosphate. J. Biol. Chem. 286, 10998–11002 (2011).
A. L. Gartel, K. Shchors, Mechanisms of c-myc-mediated transcriptional repression of growth arrest genes. Exp. Cell Res. 283, 17–21 (2003).
A. Gentile, L. Trusolino, P. M. Comoglio, The Met tyrosine kinase receptor in development and cancer. Cancer Metastasis Rev. 27, 85–94 (2008).
C. R. Goding, H. Arnheiter, MITF—the first 25 years. Genes Dev. 33, 983–1007 (2019).
C. E. M. Griffiths, R. J. Dearman, M. Cumberbatch, I. Kimber, Cytokines and Langerhans cell mobilisation in mouse and man. Cytokine. 32, 67–70 (2005).
L. Ha, T. Ichikawa, M. Anver, R. Dickins, S. Lowe, N. E. Sharpless, P. Krimpenfort, R. A. DePinho, D. C. Bennett, E. V Sviderskaya, G. Merlino, ARF functions as a melanoma tumor suppressor by inducing p53-independent senescence. Proc. Natl. Acad. Sci. 104, 10968–10973 (2007).
J. A. Hamilton, Colony-stimulating factors in inflammation and autoimmunity. Nat. Rev. Immunol. 8, 533–544 (2008).
R. Haq, S. Yokoyama, E. B. Hawryluk, G. B. Jönsson, D. T. Frederick, K. McHenry, D. Porter, T.-N. Tran, K. T. Love, R. Langer, D. G. Anderson, L. A. Garraway, L. M. Duncan, D. L. Morton, D. S. B. Hoon, J. A. Wargo, J. S. Song, D. E. Fisher, BCL2A1 is a lineage-specific antiapoptotic melanoma oncogene that confers resistance to BRAF inhibition. Proc. Natl. Acad. Sci. 110, 4321–4326 (2013).
J. W. Harper, G. R. Adami, N. Wei, K. Keyomarsi, S. J. Elledge, The p21 Cdk-interacting protein Cip1 is a potent inhibitor of G1 cyclin-dependent kinases. Cell. 75, 805–816 (1993).
M. L. Hartman, M. Czyz, Pro-Survival Role of MITF in Melanoma. J. Invest. Dermatol. 135, 352–358 (2015).
T. C. He, A. B. Sparks, C. Rago, H. Hermeking, L. Zawel, L. T. Da Costa, P. J. Morin, B. Vogelstein, K. W. Kinzler, Identification of c-MYC as a target of the APC pathway. Science. 281, 1509–1512 (1998).
K. Hettinger, F. Vikhanskaya, M. K. Poh, M. K. Lee, I. de Belle, J.-T. Zhang, S. A. G. Reddy, K. Sabapathy, c-Jun promotes cellular survival by suppression of PTEN. Cell Death Differ. 14, 218–229 (2007).
T. Hieronymus, M. Zenke, J.-H. Baek, K. Seré, The clash of Langerhans cell homeostasis in skin: Should I stay or should I go? Semin. Cell Dev. Biol. 41, 30–38 (2015).
J. S. L. Ho, W. Ma, D. Y. L. Mao, S. Benchimol, p53-Dependent Transcriptional Repression of c-myc Is Required for G 1 Cell Cycle Arrest. Mol. Cell. Biol. 25, 7423–7431 (2005).
K. S. Hoek, N. C. Schlegel, P. Brafford, A. Sucker, S. Ugurel, R. Kumar, B. L. Weber, K. L. Nathanson, D. J. Phillips, M. Herlyn, D. Schadendorf, R. Dummer, Metastatic potential of melanomas defined by specific gene expression profiles with no BRAF signature. Pigment Cell Res. 19, 290–302 (2006).
A. Hong, G. Moriceau, L. Sun, S. Lomeli, M. Piva, R. Damoiseaux, S. L. Holmen, N. E. Sharpless, W. Hugo, R. S. Lo, Cancer Discov., in press, doi:10.1158/2159-8290.cd-17-0682.
M. R. Hussein, A. K. Haemel, G. S. Wood, Apoptosis and melanoma: molecular mechanisms. J. Pathol. 199, 275–288 (2003).
K. Inoki, Y. Li, T. Zhu, J. Wu, K. L. Guan, TSC2 is phosphorylated and inhibited by Akt and suppresses mTOR signalling. Nat. Cell Biol. 4, 648–657 (2002).
S. Isotani, K. Hara, C. Tokunaga, H. Inoue, J. Avruch, K. Yonezawa, Immunopurified mammalian target of rapamycin phosphorylates and activates p70 S6 kinase a in vitro. J. Biol. Chem. 274, 34493–34498 (1999).
T. Jakob, M. C. Udey, Regulation of E-cadherin-mediated adhesion in Langerhans cell-like dendritic cells by inflammatory mediators that mobilize Langerhans cells in vivo. J. Immunol. 160, 4067–4073 (1998).
D. Javelaud, V. Alexaki, A. Mauviel, Transforming growth factor‐β in cutaneous melanoma. Pigment Cell Melanoma Res. 21, 123–132 (2008).
D. Javelaud, V. Alexaki, M. Pierrat, K. S. Hoek, S. Dennler, L. Van Kempen, C. Bertolotto, R. Ballotti, S. Saule, V. Delmas, A. Mauviel, GLI2 and M‐MITF transcription factors control exclusive gene expression programs and inversely regulate invasion in human melanoma cells. Pigment Cell Melanoma Res. 24, 932–943 (2011).
C. M. Johannessen, L. A. Johnson, F. Piccioni, A. Townes, D. T. Frederick, M. K. Donahue, R. Narayan, K. T. Flaherty, J. A. Wargo, D. E. Root, L. A. Garraway, A melanocyte lineage program confers resistance to MAP kinase pathway inhibition. Nature. 504, 138–142 (2013).
M. Johannessen, U. Moens, Multisite phosphorylation of the cAMP response element-binding protein CREB by a diversity of protein kinases. Front. Biosci. 12, 1814–1832 (2007).
D. G. Johnson, J. K. Schwarz, W. D. Cress, J. R. Nevins, Expression of transcription factor E2F1 induces quiescent cells to enter S phase. Nature. 365, 349–352 (1993).
M. Kappelmann, A. Bosserhoff, S. Kuphal, AP-1/c-Jun transcription factors: Regulation and function in malignant melanoma. Eur. J. Cell Biol. 93, 76–81 (2014).
A. Kaur, M. R. Webster, A. T. Weeraratna, In the Wnt-er of life: Wnt signalling in melanoma and ageing. Br. J. Cancer. 115, 1273–1279 (2016).
J. M. Kel, M. J. H. Girard-Madoux, B. Reizis, B. E. Clausen, TGF-β Is Required To Maintain the Pool of Immature Langerhans Cells in the Epidermis. J. Immunol. 185, 3248–3255 (2010).
B. Kellersch, T. Brocker, Langerhans cell homeostasis in mice is dependent on mTORC1 but not mTORC2 function. Blood. 121, 298–307 (2013).
W. Y. Kim, N. E. Sharpless, The Regulation of INK4/ARF in Cancer and Aging. Cell. 127, 265–275 (2006).
D. J. Konieczkowski, C. M. Johannessen, O. Abudayyeh, J. W. Kim, Z. A. Cooper, A. Piris, D. T. Frederick, M. Barzily-Rokni, R. Straussman, R. Haq, D. E. Fisher, J. P. Mesirov, W. C. Hahn, K. T. Flaherty, J. A. Wargo, P. Tamayo, L. A. Garraway, A Melanoma Cell State Distinction Influences Sensitivity to MAPK Pathway Inhibitors. Cancer Discov. 4, 816–827 (2014).
Y. Kotake, M. Naemura, C. Murasaki, Y. Inoue, H. Okamoto, Transcriptional regulation of the p16 tumor suppressor gene. Anticancer Res. 35, 4397–4402 (2015).
J. M. Kyriakis, H. App, X. Zhang, P. Banerjee, D. L. Brautigan, U. R. Rapp, J. Avruch, Raf-1 activates MAP kinase-kinase. Nature. 358, 417–421 (1992).
M. Laplante, D. M. Sabatini, MTOR signaling in growth control and disease. Cell. 149, 274–293 (2012).
R. Lara, M. J. Seckl, O. E. Pardo, The p90 RSK family members: Common functions and isoform specificity. Cancer Res. 73, 5301–5308 (2013).
A. Lasfar, K. A. Cohen-Solal, Resistance to transforming growth factor β-mediated tumor suppression in melanoma: are multiple mechanisms in place? Carcinogenesis. 31, 1710–1717 (2010).
G. Lemke, C. V Rothlin, Immunobiology of the TAM receptors. Nat. Rev. Immunol. 8, 327–336 (2008).
A. J. Levine, p53: 800 million years of evolution and 40 years of discovery. Nat. Rev. Cancer. 20, 471–480 (2020).
C. Levy, M. Khaled, D. E. Fisher, MITF: master regulator of melanocyte development and melanoma oncogene. Trends Mol. Med. 12, 406–414 (2006).
J. Liang, J. M. Slingerland, Multiple roles of the PI3K/PKB (Akt) pathway in cell cycle progression. Cell Cycle. 2, 336–342 (2003).
J. Liang, J. Zubovitz, T. Petrocelli, R. Kotchetkov, M. K. Connor, K. Han, J.-H. Lee, S. Ciarallo, C. Catzavelos, R. Beniston, E. Franssen, J. M. Slingerland, PKB/Akt phosphorylates p27, impairs nuclear import of p27 and opposes p27-mediated G1 arrest. Nat. Med. 8, 1153–1160 (2002).
G. Y. Liu, D. M. Sabatini, mTOR at the nexus of nutrition, growth, ageing and disease. Nat. Rev. Mol. Cell Biol. 21, 183–203 (2020).
J. Liu, K. G. S. Kumar, D. Yu, S. A. Molton, M. McMahon, M. Herlyn, A. Thomas-Tikhonenko, S. Y. Fuchs, Oncogenic BRAF regulates β-Trcp expression and NF-κB activity in human melanoma cells. Oncogene. 26, 1954–1958 (2007).
P. López-Bergami, H. Habelhah, A. Bhoumik, W. Zhang, L.-H. Wang, Z. Ronai, Receptor for RACK1 Mediates Activation of JNK by Protein Kinase C. Mol. Cell. 19, 309–320 (2005).
P. Lopez-Bergami, C. Huang, J. S. Goydos, D. Yip, M. Bar-Eli, M. Herlyn, K. S. M. Smalley, A. Mahale, A. Eroshkin, S. Aaronson, Z. Ronai, Rewired ERK-JNK Signaling Pathways in Melanoma. Cancer Cell. 11, 447–460 (2007).
P. M. LoRusso, Inhibition of the PI3K/AKT/mTOR Pathway in Solid Tumors. J. Clin. Oncol. 34, 3803–3815 (2016).
F. Luciano, A. Jacquel, P. Colosetti, M. Herrant, S. Cagnol, G. Pages, P. Auberger, Phosphorylation of Bim-EL by Erk1/2 on serine 69 promotes its degradation via the proteasome pathway and regulates its proapoptotic function. Oncogene. 22, 6785–6793 (2003).
K. A. Ludwik, D. A. Lannigan, Ribosomal S6 kinase (RSK) modulators: a patent review. Expert Opin. Ther. Pat. 26, 1061–1078 (2016).
S. A. Luebker, S. A. Koepsell, Diverse Mechanisms of BRAF Inhibitor Resistance in Melanoma Identified in Clinical and Preclinical Studies. Front. Oncol. 9, 268 (2019).
P.-C. Lv, A.-Q. Jiang, W.-M. Zhang, H.-L. Zhu, FAK inhibitors in Cancer, a patent review. Expert Opin. Ther. Pat. 28, 139–145 (2017).
L. Ma, Z. Chen, H. Erdjument-Bromage, P. Tempst, P. P. Pandolfi, Phosphorylation and functional inactivation of TSC2 by Erk: Implications for tuberous sclerosis and cancer pathogenesis. Cell. 121, 179–193 (2005).
X. M. Ma, J. Blenis, Molecular mechanisms of mTOR-mediated translational control. Nat. Rev. Mol. Cell Biol. 10, 307–318 (2009).
S. Maddika, S. R. Ande, S. Panigrahi, T. Paranjothy, K. Weglarczyk, A. Zuse, M. Eshraghi, K. D. Manda, E. Wiechec, M. Los, Cell survival, cell death and cell cycle pathways are interconnected: Implications for cancer therapy. Drug Resist. Updat. 10, 13–29 (2007).
S. V Madhunapantula, P. J. Mosca, G. P. Robertson, The Akt signaling pathway. Cancer Biol. Ther. 12, 1032–1049 (2011).
O. Maertens, B. Johnson, P. Hollstein, D. T. Frederick, Z. A. Cooper, L. Messiaen, R. T. Bronson, M. McMahon, S. Granter, K. Flaherty, J. A. Wargo, R. Marais, K. Cichowski, Elucidating Distinct Roles for NF1 in Melanomagenesis. Cancer Discov. 3, 338–349 (2013).
B. D. Manning, L. C. Cantley, AKT/PKB Signaling: Navigating Downstream. Cell. 129, 1261–1274 (2007).
B. D. Manning, A. Toker, AKT/PKB Signaling: Navigating the Network. Cell. 169, 381–405 (2017).
F. Martorana, G. Motta, G. Pavone, L. Motta, S. Stella, S. R. Vitale, L. Manzella, P. Vigneri, AKT Inhibitors: New Weapons in the Fight Against Breast Cancer? Front. Pharmacol. 12, 662232 (2021).
M. K. Mateyak, A. J. Obaya, J. M. Sedivy, c-Myc Regulates Cyclin D-Cdk4 and -Cdk6 Activity but Affects Cell Cycle Progression at Multiple Independent Points. Mol. Cell. Biol. 19, 4672–4683 (1999).
A. S. McNeal, K. Liu, V. Nakhate, C. A. Natale, E. K. Duperret, B. C. Capell, T. Dentchev, S. L. Berger, M. Herlyn, J. T. Seykora, T. W. Ridky, CDKN2B Loss Promotes Progression from Benign Melanocytic Nevus to Melanoma. Cancer Discov. 5, 1072–1085 (2015).
K. Meeth, J. X. Wang, G. Micevic, W. Damsky, M. W. Bosenberg, The YUMM lines: a series of congenic mouse melanoma cell lines with defined genetic alterations. Pigment Cell Melanoma Res. 29, 590–597 (2016).
R. M. Memmott, P. A. Dennis, Akt-dependent and -independent mechanisms of mTOR regulation in cancer. Cell. Signal. 21, 656–664 (2009).
N. Mohana‐Kumaran, D. S. Hill, J. D. Allen, N. K. Haass, Targeting the intrinsic apoptosis pathway as a strategy for melanoma therapy. Pigment Cell Melanoma Res. 27, 525–539 (2014).
U. M. Moll, O. Petrenko, The MDM2-p53 interaction. Mol. Cancer Res. 1, 1001–8 (2003).
D. O. Morgan, Principles of CDK regulation. Nature. 374, 131–134 (1995).
G. Moriceau, W. Hugo, A. Hong, H. Shi, X. Kong, C. C. Yu, R. C. Koya, A. A. Samatar, N. Khanlou, J. Braun, K. Ruchalski, H. Seifert, J. Larkin, K. B. Dahlman, D. B. Johnson, A. Algazi, J. A. Sosman, A. Ribas, R. S. Lo, Tunable-Combinatorial Mechanisms of Acquired Resistance Limit the Efficacy of BRAF/MEK Cotargeting but Result in Melanoma Drug Addiction. Cancer Cell. 27, 240–256 (2015).
J. Müller, O. Krijgsman, J. Tsoi, L. Robert, W. Hugo, C. Song, X. Kong, P. A. Possik, P. D. M. Cornelissen-Steijger, M. H. G. Foppen, K. Kemper, C. R. Goding, U. McDermott, C. Blank, J. Haanen, T. G. Graeber, A. Ribas, R. S. Lo, D. S. Peeper, Low MITF/AXL ratio predicts early resistance to multiple targeted drugs in melanoma. Nat. Commun. 5, 5712 (2014).
S. Nada, A. Hondo, A. Kasai, M. Koike, K. Saito, Y. Uchiyama, M. Okada, The novel lipid raft adaptor p18 controls endosome dynamics by anchoring the MEK-ERK pathway to late endosomes. EMBO J. 28, 477–489 (2009).
T. Nakamura, T. Nakamura, K. Matsumoto, The functions and possible significance of Kremen as the gatekeeper of Wnt signalling in development and pathology. J. Cell. Mol. Med. 12, 391–408 (2008).
E. M. Novak, M. Metzger, R. Chammas, M. da Costa, K. Dantas, C. Manabe, J. Pires, A. C. de Oliveira, S. P. Bydlowski, Downregulation of TNF-α and VEGF expression by Sp1 decoy oligodeoxynucleotides in mouse melanoma tumor. Gene Ther. 10, 1992–1997 (2003).
M. P. O’Connell, K. Marchbank, M. R. Webster, A. A. Valiga, A. Kaur, A. Vultur, L. Li, M. Herlyn, J. Villanueva, Q. Liu, X. Yin, S. Widura, J. Nelson, N. Ruiz, T. C. Camilli, F. E. Indig, K. T. Flaherty, J. A. Wargo, D. T. Frederick, Z. A. Cooper, S. Nair, R. K. Amaravadi, L. M. Schuchter, G. C. Karakousis, W. Xu, X. Xu, A. T. Weeraratna, Hypoxia Induces Phenotypic Plasticity and Therapy Resistan…
M. P. O’Connell, A. T. Weeraratna, Hear the Wnt Ror: how melanoma cells adjust to changes in Wnt. Pigment Cell Melanoma Res. 22, 724–739 (2009).
A. J. Obaya, I. Kotenko, M. D. Cole, J. M. Sedivy, The proto-oncogene c-myc acts through the cyclin-dependent kinase (Cdk) inhibitor p27Kip1 to facilitate the activation of Cdk4/6 and early G1 phase progression. J. Biol. Chem. 277, 31263–31269 (2002).
M. H. Orzalli, A. Smith, K. A. Jurado, A. Iwasaki, J. A. Garlick, J. C. Kagan, An Antiviral Branch of the IL-1 Signaling Pathway Restricts Immune-Evasive Virus Replication. Mol. Cell. 71, 825-840.e6 (2018).
P. Paoli, E. Giannoni, P. Chiarugi, Anoikis molecular pathways and its role in cancer progression. Biochim. Biophys. Acta - Mol. Cell Res. 1833, 3481–3498 (2013).
P. J. Parker, S. J. Brown, V. Calleja, P. Chakravarty, M. Cobbaut, M. Linch, J. J. T. Marshall, S. Martini, N. Q. McDonald, T. Soliman, L. Watson, Equivocal, explicit and emergent actions of PKC isoforms in cancer. Nat. Rev. Cancer. 21, 51–63 (2021).
A. Paul, J. Edwards, C. Pepper, S. Mackay, Inhibitory-κB Kinase (IKK) α and Nuclear Factor-κB (NFκB)-Inducing Kinase (NIK) as Anti-Cancer Drug Targets. Cells. 7, 176 (2018).
M. J. Pierrat, V. Marsaud, A. Mauviel, D. Javelaud, Expression of microphthalmia-associated transcription factor (MITF), which is critical for melanoma progression, is inhibited by both transcription factor GLI2 and transforming growth factor-β. J. Biol. Chem. 287, 17996–18004 (2012).
J. Pomerantz, N. Schreiber-Agus, N. J. Liégeois, A. Silverman, L. Alland, L. Chin, J. Potes, K. Chen, I. Orlow, H. W. Lee, C. Cordon-Cardo, R. A. DePinho, The Ink4a tumor suppressor gene product, p19(Arf), interacts with MDM2 and neutralizes MDM2’s inhibition of p53. Cell. 92, 713–723 (1998).
C. Posch, H. Moslehi, L. Feeney, G. A. Green, A. Ebaee, V. Feichtenschlager, K. Chong, L. Peng, M. T. Dimon, T. Phillips, A. I. Daud, T. H. McCalmont, P. E. LeBoit, S. Ortiz-Urda, Combined targeting of MEK and PI3K/mTOR effector pathways is necessary to effectively inhibit NRAS mutant melanoma in vitro and in vivo. Proc. Natl. Acad. Sci. 110, 4015–4020 (2013).
R. Pulido, PTEN Inhibition in Human Disease Therapy. Molecules. 23, 285 (2018).
S. Riesenberg, A. Groetchen, R. Siddaway, T. Bald, J. Reinhardt, D. Smorra, J. Kohlmeyer, M. Renn, B. Phung, P. Aymans, T. Schmidt, V. Hornung, I. Davidson, C. R. Goding, G. Jönsson, J. Landsberg, T. Tüting, M. Hölzel, MITF and c-Jun antagonism interconnects melanoma dedifferentiation with pro-inflammatory cytokine responsiveness and myeloid cell recruitment. Nat. Commun. 6, 8755 (2015).
P. Rodriguez-Viciana, P. H. Warne, R. Dhand, B. Vanhaesebroeck, I. Gout, M. J. Fry, M. D. Waterfield, J. Downward, Phosphatidylinositol-3-OH kinase direct target of Ras. Nature. 370, 527–532 (1994).
J. Romero-Pozuelo, G. Figlia, O. Kaya, A. Martin-Villalba, A. A. Teleman, Cdk4 and Cdk6 Couple the Cell-Cycle Machinery to Cell Growth via mTORC1. Cell Rep. 31 (2020), doi:10.1016/j.celrep.2020.03.068.
F. Rouaud, N. Hamouda-Tekaya, M. Cerezo, P. Abbe, J. Zangari, V. Hofman, M. Ohanna, B. Mograbi, N. El-Hachem, Z. Benfodda, A. Lebeau, M. K. Tulic, P. Hofman, C. Bertolotto, T. Passeron, J.-S. Annicotte, R. Ballotti, S. Rocchi, E2F1 inhibition mediates cell death of metastatic melanoma. Cell Death Dis. 9, 527 (2018).
C. E. Ryan, M. S. Davids, BCL-2 Inhibitors, Present and Future. Cancer J. 25, 401–409 (2019).
G. Sabio, R. J. Davis, TNF and MAP kinase signalling pathways. Semin. Immunol. 26, 237–245 (2014).
B. D. B. Sahm, J. Peres, P. Rezende-Teixeira, E. A. Santos, P. C. Branco, A. Bauermeister, S. Kimani, E. A. Moreira, R. Bisi-Alves, C. Bellis, M. Mlaza, P. C. Jimenez, N. P. Lopes, G. M. Machado-Santelli, S. Prince, L. V Costa-Lotufo, Targeting the Oncogenic TBX2 Transcription Factor With Chromomycins. Front. Chem. 8, 110 (2020).
S. V Saladi, P. G. Wong, A. R. Trivedi, H. G. Marathe, B. Keenen, S. Aras, Z. Liew, V. Setaluri, I. L. la Serna, BRG1 promotes survival of UV‐irradiated melanoma cells by cooperating with MITF to activate the melanoma inhibitor of apoptosis gene. Pigment Cell Melanoma Res. 26, 377–391 (2013).
A. P. Saraswati, S. M. A. Hussaini, N. H. Krishna, B. N. Babu, A. Kamal, Glycogen synthase kinase-3 and its inhibitors: Potential target for various therapeutic conditions. Eur. J. Med. Chem. 144, 843–858 (2018).
D. D. Sarbassov, D. A. Guertin, S. M. Ali, D. M. Sabatini, Phosphorylation and regulation of Akt/PKB by the rictor-mTOR complex. Science. 307, 1098–1101 (2005).
A. Satyanarayana, P. Kaldis, Mammalian cell-cycle regulation: Several cdks, numerous cyclins and diverse compensatory mechanisms. Oncogene. 28, 2925–2939 (2009).
M. D. Schaller, Biochemical signals and biological responses elicited by the focal adhesion kinase. Biochim. Biophys. Acta - Mol. Cell Res. 1540, 1–21 (2001).
N. C. Schlegel, O. M. Eichhoff, S. Hemmi, S. Werner, R. Dummer, K. S. Hoek, Id2 suppression of p15 counters TGF‐β‐mediated growth inhibition of melanoma cells. Pigment Cell Melanoma Res. 22, 445–453 (2009).
R. Sears, F. Nuckolls, E. Haura, Y. Taya, K. Tamai, J. R. Nevins, Multiple Ras-dependent phosphorylation pathways regulate Myc protein stability. Genes Dev. 14, 2501–2514 (2000).
M. Sensi, M. Catani, G. Castellano, G. Nicolini, F. Alciato, G. Tragni, G. De Santis, I. Bersani, G. Avanzi, A. Tomassetti, S. Canevari, A. Anichini, Human Cutaneous Melanomas Lacking MITF and Melanocyte Differentiation Antigens Express a Functional Axl Receptor Kinase. J. Invest. Dermatol. 131, 2448–2457 (2011).
K. Seré, J. H. Baek, J. Ober-Blöbaum, G. Müller-Newen, F. Tacke, Y. Yokota, M. Zenke, T. Hieronymus, Two Distinct Types of Langerhans Cells Populate the Skin during Steady State and Inflammation. Immunity. 37, 905–916 (2012).
S. M. Shaffer, M. C. Dunagin, S. R. Torborg, E. A. Torre, B. Emert, C. Krepler, M. Beqiri, K. Sproesser, P. A. Brafford, M. Xiao, E. Eggan, I. N. Anastopoulos, C. A. Vargas-Garcia, A. Singh, K. L. Nathanson, M. Herlyn, A. Raj, Rare cell variability and drug-induced reprogramming as a mode of cancer drug resistance. Nature. 546, 431–435 (2017).
N. E. Sharpless, C. J. Sherr, Forging a signature of in vivo senescence. Nat. Rev. Cancer. 15, 397–408 (2015).
Y. D. Shaul, R. Seger, The MEK/ERK cascade: From signaling specificity to diverse functions. Biochim. Biophys. Acta - Mol. Cell Res. 1773, 1213–1226 (2007).
Q. B. She, D. B. Solit, Q. Ye, K. E. O’Reilly, J. Lobo, N. Rosen, The BAD protein integrates survival signaling by EGFR/MAPK and PI3K/Akt kinase pathways in PTEN-deficient tumor cells. Cancer Cell. 8, 287–297 (2005).
Y. G. Shellman, J. T. Chapman, M. Fujita, D. A. Norris, I. H. Maxwell, Expression of Activated N-ras in a Primary Melanoma Cell Line Counteracts Growth Inhibition by Transforming Growth Factor-β. J. Invest. Dermatol. 114, 1200–1204 (2000).
C. J. Sherr, Divorcing ARF and p53: an unsettled case. Nat. Rev. Cancer. 6, 663–673 (2006).
C. J. Sherr, Tumor surveillance via the ARF-p53 pathway. Genes Dev. 12, 2984–2991 (1998).
H. Shi, G. Moriceau, X. Kong, M.-K. Lee, H. Lee, R. C. Koya, C. Ng, T. Chodon, R. A. Scolyer, K. B. Dahlman, J. A. Sosman, R. F. Kefford, G. V Long, S. F. Nelson, A. Ribas, R. S. Lo, Melanoma whole-exome sequencing identifies V600EB-RAF amplification-mediated acquired B-RAF inhibitor resistance. Nat. Commun. 3, 724 (2012).
S. Sirvent, A. F. Vallejo, J. Davies, K. Clayton, Z. Wu, J. Woo, J. Riddell, V. K. Chaudhri, P. Stumpf, L. A. Nazlamova, G. Wheway, M. Rose-Zerilli, J. West, M. Pujato, X. Chen, C. H. Woelk, B. MacArthur, M. Ardern-Jones, P. S. Friedmann, M. T. Weirauch, H. Singh, M. E. Polak, Genomic programming of IRF4-expressing human Langerhans cells. Nat. Commun. 11, 313 (2020).
J. S. Smolen, P. Emery, Infliximab: 12 years of experience. Arthritis Res. Ther. 13, S2–S2 (2011).
A. Solania, G. E. González-Páez, D. W. Wolan, Selective and Rapid Cell-Permeable Inhibitor of Human Caspase‑3. ACS Chem. Biol. 14, 2463–2470 (2019).
D. B. Solit, L. A. Garraway, C. A. Pratilas, A. Sawai, G. Getz, A. Basso, Q. Ye, J. M. Lobo, Y. She, I. Osman, T. R. Golub, J. Sebolt-Leopold, W. R. Sellers, N. Rosen, BRAF mutation predicts sensitivity to MEK inhibition. Nature. 439, 358–362 (2006).
F. Sparber, J. M. Scheffler, N. Amberg, C. H. Tripp, V. Heib, M. Hermann, S. P. Zahner, B. E. Clausen, B. Reizis, L. A. Huber, P. Stoitzner, N. Romani, The late endosomal adaptor molecule p14 (LAMTOR2) represents a novel regulator of Langerhans cell homeostasis. Blood. 123, 217–227 (2014).
A. Z. Spitz, E. Zacharioudakis, D. E. Reyna, T. P. Garner, E. Gavathiotis, Eltrombopag directly inhibits BAX and prevents cell death. Nat. Commun. 12, 1134 (2021).
S. Spranger, R. Bao, T. F. Gajewski, Melanoma-intrinsic β-catenin signalling prevents anti-tumour immunity. Nature. 523, 231–235 (2015).
L. M. Spring, S. A. Wander, M. Zangardi, A. Bardia, CDK 4/6 Inhibitors in Breast Cancer: Current Controversies and Future Directions. Curr. Oncol. Rep. 21, 25 (2019).
V. Stambolic, D. MacPherson, D. Sas, Y. Lin, B. Snow, Y. Jang, S. Benchimol, T. W. Mak, Regulation of PTEN transcription by p53. Mol. Cell. 8, 317–325 (2001).
E. R. Stanley, V. Chitu, CSF-1 Receptor Signaling in Myeloid Cells. Cold Spring Harb. Perspect. Biol. 6, a021857 (2014).
L. Stephens, K. Anderson, D. Stokoe, H. Erdjument-Bromage, G. F. Painter, A. B. Holmes, P. R. J. Gaffney, C. B. Reese, F. McCormick, P. Tempst, J. Coadwell, P. T. Hawkins, Protein kinase B kinases that mediate phosphatidylinositol 3,4,5- trisphosphate-dependent activation of protein kinase B. Science. 279, 710–714 (1998).
R. Straussman, T. Morikawa, K. Shee, M. Barzily-Rokni, Z. R. Qian, J. Du, A. Davis, M. M. Mongare, J. Gould, D. T. Frederick, Z. A. Cooper, P. B. Chapman, D. B. Solit, A. Ribas, R. S. Lo, K. T. Flaherty, S. Ogino, J. A. Wargo, T. R. Golub, Tumour micro-environment elicits innate resistance to RAF inhibitors through HGF secretion. Nature. 487, 500–504 (2012).
Y. Su, W. Wei, L. Robert, M. Xue, J. Tsoi, A. Garcia-Diaz, B. H. Moreno, J. Kim, R. H. Ng, J. W. Lee, R. C. Koya, B. Comin-Anduix, T. G. Graeber, A. Ribas, J. R. Heath, Single-cell analysis resolves the cell state transition and signaling dynamics associated with melanoma drug-induced resistance. Proc. Natl. Acad. Sci. 114, 13679–13684 (2017).
R. J. Sullivan, J. R. Infante, F. Janku, D. J. L. Wong, J. A. Sosman, V. Keedy, M. R. Patel, G. I. Shapiro, J. W. Mier, A. W. Tolcher, A. Wang-Gillam, M. Sznol, K. Flaherty, E. Buchbinder, R. D. Carvajal, A. M. Varghese, M. E. Lacouture, A. Ribas, S. P. Patel, G. A. DeCrescenzo, C. M. Emery, A. L. Groover, S. Saha, M. Varterasian, D. J. Welsch, D. M. Hyman, B. T. Li, First-in-Class ERK1/2 Inhibit…
C. Sun, L. Wang, S. Huang, G. J. J. E. Heynen, A. Prahallad, C. Robert, J. Haanen, C. Blank, J. Wesseling, S. M. Willems, D. Zecchin, S. Hobor, P. K. Bajpe, C. Lieftink, C. Mateus, S. Vagner, W. Grernrum, I. Hofland, A. Schlicker, L. F. A. Wessels, R. L. Beijersbergen, A. Bardelli, F. Di Nicolantonio, A. M. M. Eggermont, R. Bernards, Reversible and adaptive resistance to BRAF(V600E) inhibition in…
E. V Sviderskaya, S. P. Hill, T. J. Evans-Whipp, L. Chin, S. J. Orlow, D. J. Easty, S. C. Cheong, D. Beach, R. A. DePinho, D. C. Bennett, p16Ink4a in Melanocyte Senescence and Differentiation. JNCI J. Natl. Cancer Inst. 94, 446–454 (2002).
V. B. Swope, E. E. Medrano, D. Smalara, Z. A. Abdel-Malek, Long-Term Proliferation of Human Melanocytes Is Supported by the Physiologic Mitogens α-Melanotropin, Endothelin-1, and Basic Fibroblast Growth Factor. Exp. Cell Res. 217, 453–459 (1995).
Y. Tan, H. Ruan, M. R. Demeter, M. J. Comb, p90(RSK) blocks bad-mediated cell death via a protein kinase C-dependent pathway. J. Biol. Chem. 274, 34859–34867 (1999).
A. R. Tee, D. C. Fingar, B. D. Manning, D. J. Kwiatkowski, L. C. Cantley, J. Blenis, Tuberous sclerosis complex-1 and -2 gene products function together to inhibit mammalian target of rapamycin (mTOR)-mediated downstream signaling. Proc. Natl. Acad. Sci. U. S. A. 99, 13571–13576 (2002).
M. Das Thakur, F. Salangsang, A. S. Landman, W. R. Sellers, N. K. Pryer, M. P. Levesque, R. Dummer, M. McMahon, D. D. Stuart, Modelling vemurafenib resistance in melanoma reveals a strategy to forestall drug resistance. Nature. 494, 251–255 (2013).
V. Tisato, R. Voltan, A. Gonelli, P. Secchiero, G. Zauli, MDM2/X inhibitors under clinical evaluation: perspectives for the management of hematological malignancies and pediatric cancer. J. Hematol. Oncol. 10, 133 (2017).
L. Topol, X. Jiang, H. Choi, L. Garrett-Beal, P. J. Carolan, Y. Yang, Wnt-5a inhibits the canonical Wnt pathway by promoting GSK-3–independent β-catenin degradation. J. Cell Biol. 162, 899–908 (2003).
E. Y. Tsai, J. V. Falvo, A. V. Tsytsykova, A. K. Barczak, A. M. Reimold, L. H. Glimcher, M. J. Fenton, D. C. Gordon, I. F. Dunn, A. E. Goldfeld, A Lipopolysaccharide-Specific Enhancer Complex Involving Ets, Elk-1, Sp1, and CREB Binding Protein and p300 Is Recruited to the Tumor Necrosis Factor Alpha Promoter In Vivo. Mol. Cell. Biol. 20, 6084–6094 (2000).
Y. Ueda, S. I. Hirai, S. I. Osada, A. Suzuki, K. Mizuno, S. Ohno, Protein kinase C δ activates the MEK-ERK pathway in a manner independent of Ras and dependent on Raf. J. Biol. Chem. 271, 23512–23519 (1996).
K. W. Vance, S. Carreira, G. Brosch, C. R. Goding, Tbx2 Is Overexpressed and Plays an Important Role in Maintaining Proliferation and Suppression of Senescence in Melanomas. Cancer Res. 65, 2260–2268 (2005).
B. Vanhaesebroeck, M. W. D. Perry, J. R. Brown, F. André, K. Okkenhaug, PI3K inhibitors are finally coming of age. Nat. Rev. Drug Discov. 20, 741–769 (2021).
M. Verhaegen, J. A. Bauer, C. M. de la Vega, G. Wang, K. G. Wolter, J. C. Brenner, Z. Nikolovska-Coleska, A. Bengtson, R. Nair, J. T. Elder, M. Van Brocklin, T. E. Carey, C. R. Bradford, S. Wang, M. S. Soengas, A Novel BH3 Mimetic Reveals a Mitogen-Activated Protein Kinase–Dependent Mechanism of Melanoma Cell Death Controlled by p53 and Reactive Oxygen Species. Cancer Res. 66, 11348–11359 (2006).
D. Vigil, J. Cherfils, K. L. Rossman, C. J. Der, Ras superfamily GEFs and GAPs: validated and tractable targets for cancer therapy? Nat. Rev. Cancer. 10, 842–857 (2010).
A. Villunger, E. M. Michalak, L. Coultas, F. Müllauer, G. Böck, M. J. Ausserlechner, J. M. Adams, A. Strasser, p53- and Drug-Induced Apoptotic Responses Mediated by BH3-Only Proteins Puma and Noxa. Science. 302, 1036–1038 (2003).
M. Vogler, BCL2A1: the underdog in the BCL2 family. Cell Death Differ. 19, 67–74 (2012).
N. Wagle, E. M. Van Allen, D. J. Treacy, D. T. Frederick, Z. A. Cooper, A. Taylor-Weiner, M. Rosenberg, E. M. Goetz, R. J. Sullivan, D. N. Farlow, D. C. Friedrich, K. Anderka, D. Perrin, C. M. Johannessen, A. McKenna, K. Cibulskis, G. Kryukov, E. Hodis, D. P. Lawrence, S. Fisher, G. Getz, S. B. Gabriel, S. L. Carter, K. T. Flaherty, J. A. Wargo, L. A. Garraway, MAP Kinase Pathway Alterations in B…
K. L. Walton, K. E. Johnson, C. A. Harrison, Targeting TGF-β Mediated SMAD Signaling for the Prevention of Fibrosis. Front. Pharmacol. 08, 461 (2017).
S. A. Wander, D. Zhao, J. M. Slingerland, p27: A Barometer of Signaling Deregulation and Potential Predictor of Response to Targeted Therapies. Clin. Cancer Res. 17, 12–18 (2011).
C.-Y. Wang, M. W. Mayo, R. G. Korneluk, D. V Goeddel, A. S. Baldwin, NF-κB Antiapoptosis: Induction of TRAF1 and TRAF2 and c-IAP1 and c-IAP2 to Suppress Caspase-8 Activation. Science. 281, 1680–1683 (1998).
S. Wang, J. Yin, D. Chen, F. Nie, X. Song, C. Fei, H. Miao, C. Jing, W. Ma, L. Wang, S. Xie, C. Li, R. Zeng, W. Pan, X. Hao, L. Li, Small-molecule modulation of Wnt signaling via modulating the Axin-LRP5/6 interaction. Nat. Chem. Biol. 9, 579–585 (2013).
T. Wang, Y. Ge, M. Xiao, A. Lopez‐Coral, R. Azuma, R. Somasundaram, G. Zhang, Z. Wei, X. Xu, F. J. Rauscher, M. Herlyn, R. E. Kaufman, Melanoma‐derived conditioned media efficiently induce the differentiation of monocytes to macrophages that display a highly invasive gene signature. Pigment Cell Melanoma Res. 25, 493–505 (2012).
Y. Wang, K. J. Szretter, W. Vermi, S. Gilfillan, C. Rossini, M. Cella, A. D. Barrow, M. S. Diamond, M. Colonna, IL-34 is a tissue-restricted ligand of CSF1R required for the development of Langerhans cells and microglia. Nat. Immunol. 13, 753–760 (2012).
Y. F. Wang, C. C. Jiang, K. A. Kiejda, S. Gillespie, X. D. Zhang, P. Hersey, Apoptosis Induction in Human Melanoma Cells by Inhibition of MEK Is Caspase-Independent and Mediated by the Bcl-2 Family Members PUMA, Bim, and Mcl-1. Clin. Cancer Res. 13, 4934–4942 (2007).
B. J. Warner, S. W. Blain, J. Seoane, J. Massagué, Myc Downregulation by Transforming Growth Factor β Required for Activation of the p15Ink4b G1 Arrest Pathway. Mol. Cell. Biol. 19, 5913–5922 (1999).
B. Wasylyk, J. Hagman, A. Gutierrez-Hartmann, Ets transcription factors: Nuclear effectors of the Ras-MAP-kinase signaling pathway. Trends Biochem. Sci. 23, 213–216 (1998).
P. Wee, Z. Wang, Epidermal growth factor receptor cell proliferation signaling pathways. Cancers (Basel). 9, 1–45 (2017).
W. Wei, J. Jin, S. Schlisio, J. W. Harper, W. G. Kaelin, The v-Jun point mutation allows c-Jun to escape GSK3-dependent recognition and destruction by the Fbw7 ubiquitin ligase. Cancer Cell. 8, 25–33 (2005).
R. A. Weinberg, The retinoblastoma protein and cell cycle control. Cell. 81, 323–330 (1995).
C. Wellbrock, R. Marais, Elevated expression of MITF counteracts B-RAF–stimulated melanocyte and melanoma cell proliferation. J. Cell Biol. 170, 703–708 (2005).
C. Wellbrock, L. Ogilvie, D. Hedley, M. Karasarides, J. Martin, D. Niculescu-Duvaz, C. J. Springer, R. Marais, V599EB-RAF is an Oncogene in Melanocytes. Cancer Res. 64, 2338–2342 (2004).
H. I. Wettersten, S. H. Hwang, C. Li, E. Y. Shiu, A. T. Wecksler, B. D. Hammock, R. H. Weiss, A novel p21 attenuator which is structurally related to sorafenib. Cancer Biol. Ther. 14, 278–285 (2013).
T. Whitwam, M. W. VanBrocklin, M. E. Russo, P. T. Haak, D. Bilgili, J. H. Resau, H.-M. Koo, S. L. Holmen, Differential oncogenic potential of activated RAS isoforms in melanocytes. Oncogene. 26, 4563–4570 (2007).
P. M. Wojnarowicz, R. L. e Silva, M. Ohnaka, S. B. Lee, Y. Chin, A. Kulukian, S.-H. Chang, B. Desai, M. G. Escolano, R. Shah, M. Garcia-Cao, S. Xu, R. Kadam, Y. Goldgur, M. A. Miller, O. Ouerfelli, G. Yang, T. Arakawa, S. K. Albanese, W. A. Garland, G. Stoller, J. Chaudhary, L. Norton, R. K. Soni, J. Philip, R. C. Hendrickson, A. Iavarone, A. J. Dannenberg, J. D. Chodera, N. Pavletich, A. Lasorel…
C. A. Worby, J. E. Dixon, PTEN. Annu. Rev. Biochem. 83, 641–669 (2014).
J. Wouters, Z. Kalender-Atak, L. Minnoye, K. I. Spanier, M. De Waegeneer, C. B. González-Blas, D. Mauduit, K. Davie, G. Hulselmans, A. Najem, M. Dewaele, D. Pedri, F. Rambow, S. Makhzami, V. Christiaens, F. Ceyssens, G. Ghanem, J.-C. Marine, S. Poovathingal, S. Aerts, Robust gene expression programs underlie recurrent cell states and phenotype switching in melanoma. Nat. Cell Biol. 22, 986–998 (2…
Q. Wu, W. Wu, V. Jacevic, T. C. C. Franca, X. Wang, K. Kuca, Selective inhibitors for JNK signalling: a potential targeted therapy in cancer. J. Enzyme Inhib. Med. Chem. 35, 574–583 (2020).
J. Yang, R. Splittgerber, F. E. Yull, S. Kantrow, G. D. Ayers, M. Karin, A. Richmond, Conditional ablation of Ikkb inhibits melanoma tumor development in mice. J. Clin. Invest. 120, 2563–2574 (2010).
Y. Yang, H. Wang, M. Kouadir, H. Song, F. Shi, Recent advances in the mechanisms of NLRP3 inflammasome activation and its inhibitors. Cell Death Dis. 10 (2019), doi:10.1038/s41419-019-1413-8.
N. Yasmin, S. Konradi, G. Eisenwort, Y. M. Schichl, M. Seyerl, T. Bauer, J. Stöckl, H. Strobl, β-Catenin Promotes the Differentiation of Epidermal Langerhans Dendritic Cells. J. Invest. Dermatol. 133, 1250–1259 (2013).
H. Zhang, Q. Kong, J. Wang, Y. Jiang, H. Hua, Complex roles of cAMP–PKA–CREB signaling in cancer. Exp. Hematol. Oncol. 9, 32 (2020).
H. H. Zhang, A. I. Lipovsky, C. C. Dibble, M. Sahin, B. D. Manning, S6K1 Regulates GSK3 under Conditions of mTOR-Dependent Feedback Inhibition of Akt. Mol. Cell. 24, 185–197 (2006).
Y. Zhang, X. Wang, Targeting the Wnt/β-catenin signaling pathway in cancer. J. Hematol. Oncol. 13, 165 (2020).
Y. Zhang, Y. Xiong, W. G. Yarbrough, ARF promotes MDM2 degradation and stabilizes p53: ARF-INK4a locus deletion impairs both the Rb and p53 tumor suppression pathways. Cell. 92, 725–734 (1998).
Y. Zhao, C. Bjørbæk, D. E. Moller, Regulation and interaction of pp90(rsk) isoforms with mitogen-activated protein kinases. J. Biol. Chem. 271, 29773–29779 (1996).
B. P. Zhou, Y. Liao, W. Xia, B. Spohn, M. H. Lee, M. C. Hung, Cytoplasmic localization of p21 CIP1/WAF1 by Akt-induced phosphorylation in HER-2/neu-overexpressing cells. Nat. Cell Biol. 3, 245–252 (2001).
D. Zhuang, S. Mannava, V. Grachtchouk, W.-H. Tang, S. Patil, J. A. Wawrzyniak, A. E. Berman, T. J. Giordano, E. V Prochownik, M. S. Soengas, M. A. Nikiforov, C-MYC overexpression is required for continuous suppression of oncogene-induced senescence in melanoma cells. Oncogene. 27, 6623–6634 (2008).
F. Zindy, C. M. Eischen, D. H. Randle, T. Kamijo, J. L. Cleveland, C. J. Sherr, M. F. Roussel, Myc signaling via the ARF tumor suppressor regulates p53-dependent apoptosis and immortalization. Genes Dev. 12, 2424–2433 (1998).
